# Supplementary material for: 7-Chloro-4-oxo-4H-chromene-3-carbaldehyde
Source: Acta Crystallogr Sect E Struct Rep Online. 2014 Jul 2;70(Pt 8):o831. doi: 10.1107/S1600536814014925 (PMC4158550; doi:10.1107/S1600536814014925)
Supplement: Supplementary file 1 [file e-70-0o831-sup1.cif]

##############################################################################
#                                                                            #
# This CIF contains the data in a paper accepted for publication in          #
# Acta Crystallographica Section E. It conforms to the requirements of       #
# Notes for Authors for Acta Crystallographica Section E, and has been       #
# peer reviewed under the auspices of the IUCr Commission on Journals.       #
#                                                                            #
# Full details of the Crystallographic Information File format               #
# are given in the paper "The Crystallographic Information File (CIF):       #
# a New Standard Archive File for Crystallography" by S. R. Hall, F. H.      #
# Allen and I. D. Brown [Acta Cryst. (1991), A47, 655-685].                  #
#                                                                            #
# The current version of the core CIF dictionary is obtainable from          #
# ftp://ftp.iucr.org/pub/cif_core.dic.                                       #
#                                                                            #
# Software is freely available for graphical display of the structure(s)     #
# in this CIF. For information consult the CIF software page                 #
# http://www.iucr.org/resources/cif/software.                                #
#                                                                            #
# This file may be used for bona fide research purposes within the           #
# scientific community so long as proper attribution is given to the journal # 
# article from which it was obtained.                                        #
#                                                                            #
##############################################################################
data_General
_audit_creation_method     'by CrystalStructure 4.0'
_journal_date_recd_electronic     2014-06-24
_journal_date_accepted     2014-06-24
_journal_name_full     'Acta Crystallographica, Section E'
_journal_year     2014
_journal_volume     70
_journal_issue      8
_journal_page_first     o831
_journal_page_last     o831
_journal_paper_category     QO
_journal_paper_doi     10.1107/S1600536814014925
_journal_coeditor_code     TK5323
_publ_contact_author_name     'Yoshinobu Ishikawa'
_publ_contact_author_address
;
School of Pharmaceutical Sciences
University of Shizuoka
52-1 Yada, Suruga-ku, Shizuoka 422-8526 Japan
;
_publ_contact_author_email     'ishi206@u-shizuoka-ken.ac.jp'
_publ_contact_author_fax     '+81-542645645'
_publ_contact_author_phone     '+81-542645645'
_publ_section_title
;
7-Chloro-4-oxo-4<i>H</i>-chromene-3-carbaldehyde
;
loop_
    _publ_author_name
    _publ_author_footnote
    _publ_author_address
    'Ishikawa, Yoshinobu' .
;
School of Pharmaceutical Sciences
University of Shizuoka
52-1 Yada, Suruga-ku, Shizuoka 422-8526
Japan
;
_publ_section_synopsis     .
data_I
_database_code_depnum_ccdc_archive 'CCDC 1010095'
_chemical_name_systematic
;
7-Chloro-4-oxo-4<i>H</i>-chromene-3-carbaldehyde
;
_chemical_formula_moiety     'C10 H5 Cl O3'
_chemical_formula_sum     'C10 H5 Cl O3'
_chemical_formula_iupac     'C10 H5 Cl O3'
_chemical_formula_weight     208.60
_chemical_melting_point     ?
_symmetry_cell_setting     triclinic
_symmetry_space_group_name_H-M     'P -1'
_symmetry_space_group_name_Hall     '-P 1'
loop_
    _symmetry_equiv_pos_site_id
    _symmetry_equiv_pos_as_xyz
    1 '+X,+Y,+Z'
    2 '-X,-Y,-Z'
_cell_length_a     3.823(2)
_cell_length_b     5.973(3)
_cell_length_c     18.386(8)
_cell_angle_alpha     85.99(4)
_cell_angle_beta     87.74(4)
_cell_angle_gamma     86.58(4)
_cell_volume     417.8(4)
_cell_formula_units_Z     2
_cell_measurement_reflns_used     25
_cell_measurement_theta_min     15.17
_cell_measurement_theta_max     16.99
_cell_measurement_temperature     100
_exptl_crystal_description     plate
_exptl_crystal_colour     yellow
_exptl_crystal_size_max     0.42
_exptl_crystal_size_mid     0.25
_exptl_crystal_size_min     0.08
_exptl_crystal_density_diffrn     1.658
_exptl_crystal_density_meas     ?
_exptl_crystal_density_method     'not measured'
_exptl_crystal_F_000     212.00
_exptl_absorpt_coefficient_mu     0.427
_exptl_absorpt_correction_type     psi-scan
_exptl_absorpt_process_details     '(North <i>et al.</i>, 1968)'
_exptl_absorpt_correction_T_min     0.865
_exptl_absorpt_correction_T_max     0.966
_diffrn_ambient_temperature     100
_diffrn_radiation_type     'Mo K\a'
_diffrn_radiation_wavelength     0.71069
_diffrn_measurement_device_type     'Rigaku AFC-7R'
_diffrn_measurement_method     \w-2\q
_diffrn_reflns_number     2429
_diffrn_reflns_av_R_equivalents     0.0500
_diffrn_reflns_theta_max     27.52
_diffrn_reflns_theta_full     27.52
_diffrn_measured_fraction_theta_max     0.996
_diffrn_measured_fraction_theta_full     0.996
_diffrn_reflns_limit_h_min     -4
_diffrn_reflns_limit_h_max     2
_diffrn_reflns_limit_k_min     -7
_diffrn_reflns_limit_k_max     7
_diffrn_reflns_limit_l_min     -23
_diffrn_reflns_limit_l_max     23
_diffrn_standards_number     3
_diffrn_standards_interval_count     150
_diffrn_standards_decay_%     -1.134
_refine_special_details
;
Refinement was performed using all reflections. The weighted <i>R</i>-factor
(<i>wR</i>) and goodness of fit (<i>S</i>) are based on <i>F</i>^2^.
<i>R</i>-factor (gt) are based on <i>F</i>. The threshold expression of
<i>F</i>^2^ > 2.0 \s(<i>F</i>^2^) is used only for calculating <i>R</i>-factor
(gt).
;
_reflns_number_total     1899
_reflns_number_gt     1690
_reflns_threshold_expression     F^2^>2\s(F^2^)
_refine_ls_structure_factor_coef     Fsqd
_refine_ls_R_factor_gt     0.0366
_refine_ls_wR_factor_ref     0.1036
_refine_ls_goodness_of_fit_ref     1.097
_refine_ls_number_reflns     1899
_refine_ls_number_parameters     127
_refine_ls_number_restraints     0
_refine_ls_hydrogen_treatment     constr
_refine_ls_weighting_scheme     calc
_refine_ls_weighting_details
            'w = 1/[\s^2^(Fo^2^)+(0.0425P)^2^+0.5019P] where P=(Fo^2^+2Fc^2^)/3'
_atom_sites_solution_hydrogens     geom
_atom_sites_solution_primary     direct
_atom_sites_solution_secondary     difmap
_refine_ls_shift/su_max     0.001
_refine_diff_density_max     0.410
_refine_diff_density_min     -0.500
_refine_ls_extinction_method     none
_refine_ls_extinction_coef     ?
loop_
    _atom_type_symbol
    _atom_type_description
    _atom_type_scat_dispersion_real
    _atom_type_scat_dispersion_imag
    _atom_type_scat_source
    'C' 'C' 0.0033 0.0016
;
International Tables for Crystallography
(1992, Vol. C, Tables 4.2.6.8 and 6.1.1.4)
;
    'H' 'H' 0.0000 0.0000
;
International Tables for Crystallography
(1992, Vol. C, Table 6.1.1.4)
;
    'Cl' 'Cl' 0.1484 0.1585
;
International Tables for Crystallography
(1992, Vol. C, Tables 4.2.6.8 and 6.1.1.4)
;
    'O' 'O' 0.0106 0.0060
;
International Tables for Crystallography
(1992, Vol. C, Tables 4.2.6.8 and 6.1.1.4)
;
_computing_data_collection
                  '<i>WinAFC Diffractometer Control Software</i> (Rigaku, 1999)'
_computing_cell_refinement
                  '<i>WinAFC Diffractometer Control Software</i> (Rigaku, 1999)'
_computing_data_reduction
                  '<i>WinAFC Diffractometer Control Software</i> (Rigaku, 1999)'
_computing_structure_solution     'SIR2008 (Burla <i>et al.</i>, 2007)'
_computing_structure_refinement     'SHELXL97 (Sheldrick, 2008)'
_computing_molecular_graphics     'CrystalStructure (Rigaku, 2010)'
_computing_publication_material     'CrystalStructure (Rigaku, 2010)'
loop_
    _atom_site_type_symbol
    _atom_site_label
    _atom_site_fract_x
    _atom_site_fract_y
    _atom_site_fract_z
    _atom_site_U_iso_or_equiv
    _atom_site_adp_type
    _atom_site_calc_flag
    _atom_site_refinement_flags
    _atom_site_occupancy
    _atom_site_symmetry_multiplicity
    _atom_site_disorder_assembly
    _atom_site_disorder_group
    Cl Cl1 0.40101(12) 0.80466(8) 0.94032(2) 0.01990(15) Uani d . 1.0 2 . .
    O O1 0.3743(4) 0.6471(3) 0.67507(7) 0.0171(3) Uani d . 1.0 2 . .
    O O2 -0.1431(4) 0.0675(3) 0.71337(8) 0.0199(3) Uani d . 1.0 2 . .
    O O3 0.2057(5) 0.2458(3) 0.50473(8) 0.0265(4) Uani d . 1.0 2 . .
    C C1 0.3077(5) 0.5184(4) 0.62091(10) 0.0162(4) Uani d . 1.0 2 . .
    C C2 0.1464(5) 0.3212(4) 0.62998(10) 0.0160(4) Uani d . 1.0 2 . .
    C C3 0.0256(5) 0.2365(3) 0.70234(10) 0.0152(4) Uani d . 1.0 2 . .
    C C4 0.0441(5) 0.3071(4) 0.83526(10) 0.0159(4) Uani d . 1.0 2 . .
    C C5 0.1313(5) 0.4379(4) 0.88996(10) 0.0164(4) Uani d . 1.0 2 . .
    C C6 0.2909(5) 0.6400(3) 0.87083(10) 0.0150(4) Uani d . 1.0 2 . .
    C C7 0.3697(5) 0.7116(3) 0.79955(10) 0.0153(4) Uani d . 1.0 2 . .
    C C8 0.1182(5) 0.3730(3) 0.76188(10) 0.0138(4) Uani d . 1.0 2 . .
    C C9 0.2831(5) 0.5741(3) 0.74571(10) 0.0140(4) Uani d . 1.0 2 . .
    C C10 0.0936(6) 0.1938(4) 0.56551(11) 0.0201(4) Uani d . 1.0 2 . .
    H H1 0.3784 0.5687 0.5727 0.0194 Uiso calc R 1.0 2 . .
    H H2 -0.0674 0.1709 0.8474 0.0191 Uiso calc R 1.0 2 . .
    H H3 0.0840 0.3919 0.9397 0.0197 Uiso calc R 1.0 2 . .
    H H4 0.4785 0.8490 0.7877 0.0183 Uiso calc R 1.0 2 . .
    H H5 -0.0367 0.0629 0.5723 0.0241 Uiso calc R 1.0 2 . .
loop_
    _atom_site_aniso_label
    _atom_site_aniso_U_11
    _atom_site_aniso_U_22
    _atom_site_aniso_U_33
    _atom_site_aniso_U_12
    _atom_site_aniso_U_13
    _atom_site_aniso_U_23
    Cl1 0.0221(3) 0.0227(3) 0.0159(3) -0.00304(17) -0.00206(16) -0.00573(17)
    O1 0.0201(7) 0.0185(7) 0.0129(7) -0.0055(5) 0.0019(5) -0.0007(5)
    O2 0.0204(7) 0.0195(7) 0.0207(8) -0.0079(6) 0.0003(6) -0.0018(6)
    O3 0.0359(9) 0.0303(9) 0.0146(8) -0.0111(7) 0.0031(6) -0.0054(6)
    C1 0.0151(9) 0.0198(9) 0.0139(9) -0.0017(7) -0.0004(7) -0.0019(7)
    C2 0.0145(9) 0.0181(9) 0.0154(9) -0.0010(7) -0.0012(7) -0.0018(7)
    C3 0.0108(8) 0.0168(9) 0.0181(9) -0.0001(7) -0.0010(7) -0.0015(7)
    C4 0.0122(9) 0.0182(9) 0.0171(9) -0.0010(7) 0.0001(7) 0.0011(7)
    C5 0.0158(9) 0.0179(9) 0.0151(9) 0.0001(7) 0.0010(7) 0.0007(7)
    C6 0.0134(9) 0.0181(9) 0.0138(9) 0.0002(7) -0.0021(7) -0.0042(7)
    C7 0.0126(9) 0.0167(9) 0.0167(9) -0.0017(7) -0.0004(7) -0.0016(7)
    C8 0.0109(8) 0.0152(9) 0.0151(9)  0.0000(6) 0.0005(7) -0.0010(7)
    C9 0.0121(8) 0.0173(9) 0.0122(9) -0.0005(7) 0.0004(6) 0.0007(7)
    C10 0.0225(10) 0.0232(10) 0.0154(10) -0.0048(8) -0.0013(7) -0.0036(8)
_geom_special_details     .
loop_
    _geom_bond_atom_site_label_1
    _geom_bond_atom_site_label_2
    _geom_bond_site_symmetry_1
    _geom_bond_site_symmetry_2
    _geom_bond_distance
    _geom_bond_publ_flag
    Cl1 C6 . . 1.745(2) no
    O1 C1 . . 1.341(3) no
    O1 C9 . . 1.379(3) no
    O2 C3 . . 1.231(3) no
    O3 C10 . . 1.208(3) no
    C1 C2 . . 1.359(3) no
    C2 C3 . . 1.458(3) no
    C2 C10 . . 1.480(3) no
    C3 C8 . . 1.476(3) no
    C4 C5 . . 1.378(3) no
    C4 C8 . . 1.402(3) no
    C5 C6 . . 1.402(3) no
    C6 C7 . . 1.377(3) no
    C7 C9 . . 1.392(3) no
    C8 C9 . . 1.398(3) no
    C1 H1 . . 0.950 no
    C4 H2 . . 0.950 no
    C5 H3 . . 0.950 no
    C7 H4 . . 0.950 no
    C10 H5 . . 0.950 no
loop_
    _geom_contact_atom_site_label_1
    _geom_contact_atom_site_label_2
    _geom_contact_distance
    _geom_contact_site_symmetry_1
    _geom_contact_site_symmetry_2
    _geom_contact_publ_flag
    O1 C3 2.865(3) . . no
    O1 C6 3.598(3) . . no
    O2 C1 3.577(3) . . no
    O2 C4 2.877(3) . . no
    O2 C10 2.895(3) . . no
    O3 C1 2.827(3) . . no
    C1 C7 3.578(3) . . no
    C1 C8 2.759(3) . . no
    C2 C9 2.777(3) . . no
    C4 C7 2.809(3) . . no
    C5 C9 2.769(3) . . no
    C6 C8 2.769(3) . . no
    Cl1 Cl1 3.4483(16) . 2_677 no
    Cl1 C5 3.578(3) . 1_655 no
    O1 O2 3.202(3) . 1_565 no
    O1 O2 3.333(3) . 1_665 no
    O1 C2 3.540(3) . 1_655 no
    O1 C3 3.415(3) . 1_655 no
    O1 C8 3.571(3) . 1_655 no
    O2 O1 3.333(3) . 1_445 no
    O2 O1 3.202(3) . 1_545 no
    O2 C2 3.397(3) . 1_455 no
    O2 C3 3.286(3) . 1_455 no
    O2 C7 3.204(3) . 1_445 no
    O2 C7 3.185(3) . 1_545 no
    O2 C8 3.393(3) . 1_455 no
    O2 C9 3.309(3) . 1_545 no
    O3 O3 3.430(3) . 2_556 no
    O3 O3 3.332(3) . 2_566 no
    O3 C1 3.278(3) . 2_566 no
    O3 C1 3.209(3) . 2_666 no
    O3 C10 3.289(3) . 2_556 no
    C1 O3 3.278(3) . 2_566 no
    C1 O3 3.209(3) . 2_666 no
    C1 C2 3.356(3) . 1_655 no
    C1 C3 3.468(3) . 1_655 no
    C2 O1 3.540(3) . 1_455 no
    C2 O2 3.397(3) . 1_655 no
    C2 C1 3.356(3) . 1_455 no
    C3 O1 3.415(3) . 1_455 no
    C3 O2 3.286(3) . 1_655 no
    C3 C1 3.468(3) . 1_455 no
    C3 C9 3.481(3) . 1_455 no
    C4 C6 3.467(3) . 1_455 no
    C4 C7 3.476(3) . 1_455 no
    C5 Cl1 3.578(3) . 1_455 no
    C5 C6 3.386(4) . 1_455 no
    C6 C4 3.467(3) . 1_655 no
    C6 C5 3.386(4) . 1_655 no
    C7 O2 3.185(3) . 1_565 no
    C7 O2 3.204(3) . 1_665 no
    C7 C4 3.476(3) . 1_655 no
    C7 C8 3.479(3) . 1_655 no
    C8 O1 3.571(3) . 1_455 no
    C8 O2 3.393(3) . 1_655 no
    C8 C7 3.479(3) . 1_455 no
    C8 C9 3.360(3) . 1_455 no
    C9 O2 3.309(3) . 1_565 no
    C9 C3 3.481(3) . 1_655 no
    C9 C8 3.360(3) . 1_655 no
    C10 O3 3.289(3) . 2_556 no
    C10 C10 3.575(4) . 2_556 no
    Cl1 H3 2.8121 . . no
    Cl1 H4 2.8064 . . no
    O1 H4 2.5238 . . no
    O2 H2 2.6135 . . no
    O2 H5 2.6106 . . no
    O3 H1 2.5045 . . no
    C1 H5 3.2854 . . no
    C3 H1 3.2928 . . no
    C3 H2 2.6818 . . no
    C3 H5 2.6956 . . no
    C5 H4 3.2981 . . no
    C6 H2 3.2536 . . no
    C7 H3 3.2895 . . no
    C8 H3 3.2766 . . no
    C8 H4 3.3034 . . no
    C9 H1 3.1896 . . no
    C9 H2 3.2637 . . no
    C10 H1 2.5619 . . no
    H1 H5 3.4961 . . no
    H2 H3 2.3320 . . no
    Cl1 H2 3.1871 . 1_565 no
    Cl1 H2 3.4009 . 1_665 no
    Cl1 H3 3.4824 . 1_655 no
    Cl1 H3 3.0426 . 2_567 no
    Cl1 H3 3.1343 . 2_667 no
    O1 H5 3.3638 . 1_565 no
    O2 H4 2.3412 . 1_445 no
    O2 H4 2.9752 . 1_545 no
    O3 H1 2.8238 . 2_566 no
    O3 H1 2.3652 . 2_666 no
    O3 H5 3.2929 . 1_655 no
    O3 H5 2.5304 . 2_556 no
    C1 H5 3.5044 . 1_565 no
    C2 H1 3.3800 . 1_455 no
    C2 H5 3.5566 . 1_655 no
    C3 H4 3.4647 . 1_445 no
    C3 H4 3.1692 . 1_545 no
    C4 H2 3.4575 . 1_655 no
    C4 H4 3.2692 . 1_545 no
    C5 H2 3.4558 . 1_655 no
    C5 H3 3.4146 . 2_567 no
    C6 H2 3.3840 . 1_565 no
    C6 H3 3.5349 . 1_655 no
    C7 H2 3.2808 . 1_565 no
    C7 H4 3.4681 . 1_455 no
    C8 H4 3.3537 . 1_545 no
    C9 H4 3.4840 . 1_455 no
    C10 H1 3.4338 . 1_455 no
    C10 H1 3.3580 . 2_566 no
    C10 H1 3.4611 . 2_666 no
    C10 H5 3.3751 . 1_655 no
    C10 H5 3.0735 . 2_556 no
    H1 O3 2.8238 . 2_566 no
    H1 O3 2.3652 . 2_666 no
    H1 C2 3.3800 . 1_655 no
    H1 C10 3.4338 . 1_655 no
    H1 C10 3.3580 . 2_566 no
    H1 C10 3.4611 . 2_666 no
    H1 H1 2.9506 . 2_666 no
    H1 H5 3.2659 . 1_565 no
    H1 H5 3.5735 . 2_566 no
    H2 Cl1 3.4009 . 1_445 no
    H2 Cl1 3.1871 . 1_545 no
    H2 C4 3.4575 . 1_455 no
    H2 C5 3.4558 . 1_455 no
    H2 C6 3.3840 . 1_545 no
    H2 C7 3.2808 . 1_545 no
    H2 H4 2.9597 . 1_445 no
    H2 H4 2.9822 . 1_545 no
    H3 Cl1 3.4824 . 1_455 no
    H3 Cl1 3.0426 . 2_567 no
    H3 Cl1 3.1343 . 2_667 no
    H3 C5 3.4146 . 2_567 no
    H3 C6 3.5349 . 1_455 no
    H3 H3 2.6802 . 2_567 no
    H4 O2 2.9752 . 1_565 no
    H4 O2 2.3412 . 1_665 no
    H4 C3 3.1692 . 1_565 no
    H4 C3 3.4647 . 1_665 no
    H4 C4 3.2692 . 1_565 no
    H4 C7 3.4681 . 1_655 no
    H4 C8 3.3537 . 1_565 no
    H4 C9 3.4840 . 1_655 no
    H4 H2 2.9822 . 1_565 no
    H4 H2 2.9597 . 1_665 no
    H5 O1 3.3638 . 1_545 no
    H5 O3 3.2929 . 1_455 no
    H5 O3 2.5304 . 2_556 no
    H5 C1 3.5044 . 1_545 no
    H5 C2 3.5566 . 1_455 no
    H5 C10 3.3751 . 1_455 no
    H5 C10 3.0735 . 2_556 no
    H5 H1 3.2659 . 1_545 no
    H5 H1 3.5735 . 2_566 no
    H5 H5 2.8132 . 2_556 no
loop_
    _geom_angle_atom_site_label_1
    _geom_angle_atom_site_label_2
    _geom_angle_atom_site_label_3
    _geom_angle_site_symmetry_1
    _geom_angle_site_symmetry_2
    _geom_angle_site_symmetry_3
    _geom_angle
    _geom_angle_publ_flag
    C1 O1 C9 . . . 118.62(16) no
    O1 C1 C2 . . . 124.73(17) no
    C1 C2 C3 . . . 120.42(18) no
    C1 C2 C10 . . . 119.24(17) no
    C3 C2 C10 . . . 120.34(18) no
    O2 C3 C2 . . . 123.38(18) no
    O2 C3 C8 . . . 122.38(17) no
    C2 C3 C8 . . . 114.24(17) no
    C5 C4 C8 . . . 120.70(18) no
    C4 C5 C6 . . . 118.78(17) no
    Cl1 C6 C5 . . . 118.56(15) no
    Cl1 C6 C7 . . . 118.76(15) no
    C5 C6 C7 . . . 122.66(18) no
    C6 C7 C9 . . . 117.11(18) no
    C3 C8 C4 . . . 121.70(17) no
    C3 C8 C9 . . . 119.98(17) no
    C4 C8 C9 . . . 118.32(18) no
    O1 C9 C7 . . . 115.76(17) no
    O1 C9 C8 . . . 121.83(18) no
    C7 C9 C8 . . . 122.41(17) no
    O3 C10 C2 . . . 124.1(2) no
    O1 C1 H1 . . . 117.638 no
    C2 C1 H1 . . . 117.633 no
    C5 C4 H2 . . . 119.644 no
    C8 C4 H2 . . . 119.653 no
    C4 C5 H3 . . . 120.611 no
    C6 C5 H3 . . . 120.611 no
    C6 C7 H4 . . . 121.444 no
    C9 C7 H4 . . . 121.444 no
    O3 C10 H5 . . . 117.967 no
    C2 C10 H5 . . . 117.976 no
loop_
    _geom_torsion_atom_site_label_1
    _geom_torsion_atom_site_label_2
    _geom_torsion_atom_site_label_3
    _geom_torsion_atom_site_label_4
    _geom_torsion_site_symmetry_1
    _geom_torsion_site_symmetry_2
    _geom_torsion_site_symmetry_3
    _geom_torsion_site_symmetry_4
    _geom_torsion
    _geom_torsion_publ_flag
    C1 O1 C9 C7 . . . . 177.96(14) no
    C1 O1 C9 C8 . . . . -1.3(3) no
    C9 O1 C1 C2 . . . . 1.8(3) no
    C9 O1 C1 H1 . . . . -178.2 no
    O1 C1 C2 C3 . . . . 1.1(3) no
    O1 C1 C2 C10 . . . . -179.09(14) no
    H1 C1 C2 C3 . . . . -178.9 no
    H1 C1 C2 C10 . . . . 0.9 no
    C1 C2 C3 O2 . . . . 174.85(16) no
    C1 C2 C3 C8 . . . . -4.3(3) no
    C1 C2 C10 O3 . . . . 5.1(3) no
    C1 C2 C10 H5 . . . . -174.9 no
    C3 C2 C10 O3 . . . . -175.13(16) no
    C3 C2 C10 H5 . . . . 4.9 no
    C10 C2 C3 O2 . . . . -4.9(3) no
    C10 C2 C3 C8 . . . . 175.94(14) no
    O2 C3 C8 C4 . . . . 5.4(3) no
    O2 C3 C8 C9 . . . . -174.38(15) no
    C2 C3 C8 C4 . . . . -175.44(14) no
    C2 C3 C8 C9 . . . . 4.8(3) no
    C5 C4 C8 C3 . . . . -179.64(15) no
    C5 C4 C8 C9 . . . . 0.1(3) no
    C8 C4 C5 C6 . . . . 0.9(3) no
    C8 C4 C5 H3 . . . . -179.1 no
    H2 C4 C5 C6 . . . . -179.1 no
    H2 C4 C5 H3 . . . . 0.9 no
    H2 C4 C8 C3 . . . . 0.4 no
    H2 C4 C8 C9 . . . . -179.8 no
    C4 C5 C6 Cl1 . . . . -179.93(14) no
    C4 C5 C6 C7 . . . . -1.1(3) no
    H3 C5 C6 Cl1 . . . . 0.1 no
    H3 C5 C6 C7 . . . . 178.9 no
    Cl1 C6 C7 C9 . . . . 178.98(11) no
    Cl1 C6 C7 H4 . . . . -1.0 no
    C5 C6 C7 C9 . . . . 0.2(3) no
    C5 C6 C7 H4 . . . . -179.8 no
    C6 C7 C9 O1 . . . . -178.22(14) no
    C6 C7 C9 C8 . . . . 1.0(3) no
    H4 C7 C9 O1 . . . . 1.8 no
    H4 C7 C9 C8 . . . . -179.0 no
    C3 C8 C9 O1 . . . . -2.2(3) no
    C3 C8 C9 C7 . . . . 178.65(14) no
    C4 C8 C9 O1 . . . . 178.01(14) no
    C4 C8 C9 C7 . . . . -1.1(3) no
loop_
    _geom_hbond_atom_site_label_D
    _geom_hbond_atom_site_label_H
    _geom_hbond_atom_site_label_A
    _geom_hbond_site_symmetry_A
    _geom_hbond_distance_DH
    _geom_hbond_distance_HA
    _geom_hbond_distance_DA
    _geom_hbond_angle_DHA
    _geom_hbond_publ_flag
    C7 H4 O2 1_665 0.95 2.341 3.204(3) 150.78(12) yes
    C1 H1 O3 2_666 0.95 2.365 3.209(3) 147.81(13) yes
_iucr_refine_instructions_details
;
TITL 7-Chloro-4-oxo-4H-chromene-3-carbaldehyde
CELL  0.71069 3.82290 5.97270 18.38590 85.994 87.742 86.576
ZERR  2 0.00210 0.00250 0.00780 0.034 0.039 0.039
LATT 1
SFAC C H CL O
UNIT 20 10 2 6
SHEL 99999.000000 0.000000
L.S. 20
FMAP 2
PLAN -25
WPDB -2
HTAB
BOND $H
CONF
LIST 4
TEMP -173.0
ACTA
SIZE 0.420 0.250 0.080
WGHT    0.042500    0.501900
FVAR       2.23058
CL1   3    0.401006    0.804661    0.940323    11.00000    0.02206    0.02267 =
         0.01591   -0.00573   -0.00206   -0.00304
O1    4    0.374296    0.647092    0.675071    11.00000    0.02013    0.01853 =
         0.01293   -0.00072    0.00186   -0.00553
O2    4   -0.143055    0.067467    0.713367    11.00000    0.02038    0.01953 =
         0.02071   -0.00180    0.00034   -0.00789
O3    4    0.205714    0.245765    0.504732    11.00000    0.03591    0.03034 =
         0.01459   -0.00539    0.00306   -0.01113
C1    1    0.307688    0.518420    0.620910    11.00000    0.01509    0.01981 =
         0.01387   -0.00192   -0.00043   -0.00167
AFIX  43
H1    2    0.378346    0.568749    0.572703    11.00000   -1.20000
AFIX   0
C2    1    0.146425    0.321228    0.629984    11.00000    0.01450    0.01809 =
         0.01544   -0.00182   -0.00117   -0.00095
C3    1    0.025614    0.236527    0.702340    11.00000    0.01077    0.01682 =
         0.01805   -0.00148   -0.00098   -0.00012
C4    1    0.044095    0.307109    0.835260    11.00000    0.01216    0.01824 =
         0.01707    0.00114    0.00010   -0.00103
AFIX  43
H2    2   -0.067384    0.170847    0.847427    11.00000   -1.20000
AFIX   0
C5    1    0.131248    0.437893    0.889957    11.00000    0.01575    0.01787 =
         0.01514    0.00074    0.00100    0.00015
AFIX  43
H3    2    0.083995    0.391914    0.939706    11.00000   -1.20000
AFIX   0
C6    1    0.290886    0.639989    0.870829    11.00000    0.01341    0.01808 =
         0.01384   -0.00423   -0.00211    0.00024
C7    1    0.369738    0.711639    0.799552    11.00000    0.01258    0.01671 =
         0.01667   -0.00163   -0.00044   -0.00173
AFIX  43
H4    2    0.478546    0.849007    0.787662    11.00000   -1.20000
AFIX   0
C8    1    0.118195    0.373016    0.761881    11.00000    0.01094    0.01519 =
         0.01514   -0.00095    0.00046   -0.00002
C9    1    0.283109    0.574084    0.745715    11.00000    0.01213    0.01733 =
         0.01218    0.00073    0.00035   -0.00049
C10   1    0.093560    0.193747    0.565511    11.00000    0.02252    0.02318 =
         0.01539   -0.00362   -0.00133   -0.00480
AFIX  43
H5    2   -0.036668    0.062871    0.572344    11.00000   -1.20000
HKLF 4
REM  7-Chloro-4-oxo-4H-chromene-3-carbaldehyde
REM R1 =  0.0366 for   1690 Fo > 4sig(Fo)  and  0.0490 for all   1899 data
REM    127 parameters refined using      0 restraints
END
WGHT      0.0420      0.5027
REM Highest difference peak  0.406,  deepest hole -0.498,  1-sigma level  0.087
Q1    1   0.0782  0.3081  0.7306  11.00000  0.05    0.41
Q2    1   0.1260  0.2470  0.6002  11.00000  0.05    0.33
Q3    1   0.6014  0.7127  0.9588  11.00000  0.05    0.30
Q4    1   0.1903  0.9047  0.9205  11.00000  0.05    0.30
Q5    1  -0.0110  0.9508  0.8983  11.00000  0.05    0.29
Q6    1   0.1326  0.4374  0.6232  11.00000  0.05    0.28
Q7    1   0.0332  0.3920  0.8619  11.00000  0.05    0.27
Q8    1   0.0844  0.2898  0.6629  11.00000  0.05    0.27
Q9    1   0.3269  0.6319  0.7768  11.00000  0.05    0.27
Q10   1   0.1712  0.4813  0.7513  11.00000  0.05    0.27
Q11   1   0.4041  1.0124  0.9128  11.00000  0.05    0.27
Q12   1   0.3702  0.7068  0.9084  11.00000  0.05    0.26
Q13   1   0.5516  0.0654  0.5229  11.00000  0.05    0.25
Q14   1   0.6864  0.9607  1.0073  11.00000  0.05    0.25
Q15   1   0.8132  0.9556  1.0022  11.00000  0.05    0.25
Q16   1  -0.1613 -0.0161  0.6834  11.00000  0.05    0.25
Q17   1   0.1888  0.5456  0.8763  11.00000  0.05    0.24
Q18   1   0.0619  0.3465  0.7964  11.00000  0.05    0.24
Q19   1   0.3161  0.6843  0.8348  11.00000  0.05    0.24
Q20   1   0.1788 -0.0829  0.7520  11.00000  0.05    0.24
Q21   1  -0.0150  0.9562  0.9509  11.00000  0.05    0.23
Q22   1   0.5178  0.5858  0.9079  11.00000  0.05    0.22
Q23   1   0.5416  0.0562  0.5688  11.00000  0.05    0.21
Q24   1   0.1689  0.7527  0.6523  11.00000  0.05    0.21
Q25   1  -0.1657  0.1406  0.5671  11.00000  0.05    0.21
;
