# Supplementary material for: 7-Chloro-4-oxo-4H-chromene-3-carbaldehyde
Source: Acta Crystallogr Sect E Struct Rep Online. 2014 Jul 2;70(Pt 8):o831. doi: 10.1107/S1600536814014925 (PMC4158550; doi:10.1107/S1600536814014925)
Supplement: Supplementary file 2 [file e-70-0o831-Isup2.hkl]

# 
# h,k,l, Fc-squared, Fo-squared, sigma(Fo-squared) and status flag 
# 
data_I
_shelx_title ' 7-Chloro-4-oxo-4H-chromene-3-carbaldehyde' 
_shelx_refln_list_code          4 
_shelx_F_calc_maximum      138.32 
_exptl_crystal_F_000       212.00 
_reflns_d_resolution_high  0.7691 
 
loop_ 
 _symmetry_equiv_pos_as_xyz 
 'x, y, z' 
 '-x, -y, -z' 
 
_cell_length_a     3.8229 
_cell_length_b     5.9727 
_cell_length_c    18.3859 
_cell_angle_alpha  85.994 
_cell_angle_beta   87.742 
_cell_angle_gamma  86.576 
 
_shelx_F_squared_multiplier     1.000 
 
loop_ 
 _refln_index_h 
 _refln_index_k 
 _refln_index_l 
 _refln_F_squared_calc 
 _refln_F_squared_meas 
 _refln_F_squared_sigma 
 _refln_observed_status 
   1   0   0      126.55      143.64      1.24 o 
   2   0   0       13.84       15.48      0.64 o 
   3   0   0       49.59       48.65      1.45 o 
   4   0   0      259.28      253.01      3.65 o 
  -4   1   0       17.37       29.94      1.72 o 
  -3   1   0      154.41      146.58      2.35 o 
  -2   1   0     3551.78     3615.00     24.84 o 
  -1   1   0       85.18       79.73      3.04 o 
   0   1   0     1166.78      785.39    205.15 o 
   1   1   0      173.74      160.48      4.56 o 
   2   1   0     1459.43     1512.93     19.70 o 
   3   1   0        0.74        2.38      0.62 o 
   4   1   0       30.94       33.22      1.75 o 
  -4   2   0      151.66      148.28      3.14 o 
  -3   2   0      377.88      395.40      5.50 o 
  -2   2   0      866.90      929.69     17.20 o 
  -1   2   0        1.82        1.25      0.24 o 
   0   2   0     1634.60     1384.06    138.97 o 
   1   2   0       51.59       65.35      0.78 o 
   2   2   0       54.90       74.06      1.05 o 
   3   2   0       69.73       69.67      1.75 o 
   4   2   0       16.42       20.51      1.66 o 
  -4   3   0       30.65       29.85      1.65 o 
  -3   3   0       46.55       51.91      1.72 o 
  -2   3   0      162.11      166.48      2.35 o 
  -1   3   0        1.76        3.70      0.31 o 
   0   3   0        0.60        3.98      1.29 o 
   1   3   0      650.38      701.04      9.06 o 
   2   3   0       48.55       53.01      1.03 o 
   3   3   0      123.36      116.24      2.32 o 
   4   3   0       28.82       27.36      1.91 o 
  -4   4   0        1.14        1.25      1.19 o 
  -3   4   0       28.21       25.86      1.63 o 
  -2   4   0      103.62       99.85      2.11 o 
  -1   4   0       12.89       11.79      0.91 o 
   0   4   0        5.48        4.45      1.02 o 
   1   4   0        0.05        0.32      0.53 o 
   2   4   0      250.77      243.92      2.93 o 
   3   4   0        0.06       -0.61      1.28 o 
   4   4   0       34.29       34.90      1.78 o 
  -3   5   0        0.81       -1.20      1.20 o 
  -2   5   0        5.19        5.13      0.95 o 
  -1   5   0       26.47       27.80      1.25 o 
   0   5   0      108.45      123.75     29.66 o 
   1   5   0       85.12       95.84      2.03 o 
   2   5   0       92.34       82.86      2.21 o 
   3   5   0        1.22        1.83      0.64 o 
  -2   6   0       41.99       31.95      1.61 o 
  -1   6   0      126.66      141.41      2.86 o 
   0   6   0        9.44        7.96      0.73 o 
   1   6   0        6.40        1.82      1.39 o 
   2   6   0        9.30       10.49      0.88 o 
   3   6   0       98.84      105.28      2.75 o 
  -1   7   0        2.68        2.67      0.92 o 
   0   7   0       97.58      107.36      5.98 o 
   1   7   0       47.18       35.59      2.04 o 
   2   7   0       61.55       63.74      2.34 o 
  -2  -7   1       41.43       39.35      2.02 o 
  -1  -7   1       12.13        9.41      1.04 o 
   0  -7   1        6.17        6.60      0.67 o 
   1  -7   1        1.58       -1.06      1.31 o 
  -3  -6   1       13.92       13.55      1.05 o 
  -2  -6   1        5.49        6.74      0.82 o 
  -1  -6   1       16.69       11.79      1.05 o 
   0  -6   1        8.92       11.15      3.04 o 
   1  -6   1       70.31       78.90      2.31 o 
   2  -6   1       26.86       19.27      1.33 o 
  -3  -5   1       14.98       15.15      1.31 o 
  -2  -5   1       24.18       14.62      1.02 o 
  -1  -5   1      271.47      276.02      3.24 o 
   0  -5   1       21.45       43.52     22.52 o 
   1  -5   1       13.23       16.13      1.07 o 
   2  -5   1        1.17        1.55      1.31 o 
   3  -5   1        2.58        2.67      0.73 o 
  -4  -4   1        6.68        6.45      0.86 o 
  -3  -4   1       57.36       50.88      1.97 o 
  -2  -4   1      296.22      271.30      3.12 o 
  -1  -4   1       98.54      117.83      1.68 o 
   0  -4   1      263.19      249.73     39.61 o 
   1  -4   1       34.44       37.09      1.23 o 
   2  -4   1       10.79       12.43      1.12 o 
   3  -4   1      121.91      129.88      2.78 o 
   4  -4   1       31.78       36.04      1.90 o 
  -4  -3   1      427.43      415.36      4.92 o 
  -3  -3   1        9.98        8.11      0.77 o 
  -2  -3   1       34.04       36.07      0.93 o 
  -1  -3   1      153.88      195.09      2.70 o 
   0  -3   1      118.45       87.56     19.09 o 
   1  -3   1     1264.65     1287.50     24.73 o 
   2  -3   1        9.34        8.28      0.68 o 
   3  -3   1      412.16      418.07      6.00 o 
   4  -3   1      237.56      220.30      3.73 o 
  -4  -2   1        4.22        4.02      1.02 o 
  -3  -2   1       46.23       40.78      1.44 o 
  -2  -2   1       10.28        4.34      0.39 o 
  -1  -2   1     3092.98     3260.04     10.10 o 
   0  -2   1      305.88      243.62     28.87 o 
   1  -2   1      167.84      180.80      1.81 o 
   2  -2   1      102.55      102.17      2.70 o 
   3  -2   1     1552.00     1594.97     15.26 o 
   4  -2   1        8.87       12.48      1.20 o 
  -4  -1   1       35.51       38.29      1.85 o 
  -3  -1   1      580.32      579.87      6.21 o 
  -2  -1   1      125.51      121.53      2.27 o 
  -1  -1   1        8.82        6.34      0.57 o 
   0  -1   1        2.99        4.15      0.54 o 
   1  -1   1    19132.18    16314.59    693.53 o 
   2  -1   1       96.71      120.68      1.24 o 
   3  -1   1       16.73       18.22      1.09 o 
   4  -1   1        7.84       15.09      1.51 o 
  -4   0   1      162.63      166.63      3.09 o 
  -3   0   1       27.17       27.22      1.23 o 
  -2   0   1      765.27      725.39     18.53 o 
  -1   0   1     6094.43     5872.64     31.53 o 
   1   0   1      756.37      774.38      8.09 o 
   2   0   1       13.68       10.16      1.19 o 
   3   0   1      329.26      360.53      4.89 o 
   4   0   1        6.74       12.69      1.00 o 
  -4   1   1      115.18      107.47      2.60 o 
  -3   1   1      112.40      113.51      2.11 o 
  -2   1   1      530.66      545.51     15.62 o 
  -1   1   1     1527.05     1642.59      6.26 o 
   0   1   1       29.08       26.03      0.50 o 
   1   1   1      556.29      587.18     11.28 o 
   2   1   1       17.81       16.54      0.76 o 
   3   1   1        0.77       -0.13      0.84 o 
   4   1   1       69.59       71.10      2.19 o 
  -4   2   1       36.19       39.38      1.96 o 
  -3   2   1        2.61        1.95      0.67 o 
  -2   2   1       38.59       40.09      0.88 o 
  -1   2   1      175.70      163.25      1.38 o 
   0   2   1       57.51       58.04      0.68 o 
   1   2   1      148.57      116.23      1.50 o 
   2   2   1      694.63      710.24     13.49 o 
   3   2   1       10.15       12.07      1.07 o 
   4   2   1       29.47       29.08      1.81 o 
  -4   3   1       56.26       55.36      2.02 o 
  -3   3   1        1.48        0.44      1.00 o 
  -2   3   1       29.46       26.06      1.24 o 
  -1   3   1      701.03      686.17      6.39 o 
   0   3   1       55.44       46.57      2.13 o 
   1   3   1        0.14        0.20      0.48 o 
   2   3   1       16.90       17.82      0.75 o 
   3   3   1      166.87      166.44      2.69 o 
   4   3   1       15.57       17.33      1.73 o 
  -4   4   1       26.18       28.54      1.62 o 
  -3   4   1       49.47       54.60      2.02 o 
  -2   4   1       16.73       16.61      1.21 o 
  -1   4   1       37.25       40.53      1.24 o 
   0   4   1       19.88       18.97      1.14 o 
   1   4   1      160.00      169.41      1.62 o 
   2   4   1      183.47      189.89      2.61 o 
   3   4   1      176.27      160.34      2.90 o 
   4   4   1        1.36       -0.56      1.11 o 
  -3   5   1        0.62        1.35      1.43 o 
  -2   5   1        1.80        2.66      0.89 o 
  -1   5   1      118.57      121.73      2.25 o 
   0   5   1      288.68      303.74     29.35 o 
   1   5   1       57.05       56.54      1.65 o 
   2   5   1        3.88        3.62      0.62 o 
   3   5   1        5.69        7.47      0.75 o 
  -2   6   1       18.11       16.19      1.38 o 
  -1   6   1       98.23      106.65      2.61 o 
   0   6   1       15.79       14.31      3.91 o 
   1   6   1      180.32      129.57      2.74 o 
   2   6   1       27.44       29.10      1.56 o 
   3   6   1       74.57       79.66      2.49 o 
  -1   7   1       44.44       24.47      1.77 o 
   0   7   1        2.22        3.29      0.62 o 
   1   7   1       94.31       83.91      2.46 o 
   2   7   1        0.62       -0.81      1.24 o 
  -2  -7   2       26.94       29.99      1.78 o 
  -1  -7   2       20.53       17.56      1.58 o 
   0  -7   2        0.20        1.06      0.85 o 
   1  -7   2        2.00        1.53      1.32 o 
  -3  -6   2       73.19       81.57      2.47 o 
  -2  -6   2        1.11        1.20      0.76 o 
  -1  -6   2       64.27       38.28      1.88 o 
   0  -6   2      238.96      225.08     33.57 o 
   1  -6   2       45.48       46.60      2.01 o 
   2  -6   2       10.44        8.93      0.90 o 
  -3  -5   2        9.46        7.09      0.80 o 
  -2  -5   2       88.37       70.55      2.13 o 
  -1  -5   2      400.61      390.25      3.87 o 
   0  -5   2       86.90       84.64      1.66 o 
   1  -5   2       63.96       69.76      1.82 o 
   2  -5   2       39.02       37.65      1.85 o 
   3  -5   2       13.90       16.66      1.45 o 
  -4  -4   2       46.62       51.41      2.08 o 
  -3  -4   2      683.81      615.17      5.40 o 
  -2  -4   2        2.88        1.93      0.51 o 
  -1  -4   2        3.36        2.95      0.41 o 
   0  -4   2       80.04       78.03     10.35 o 
   1  -4   2       99.64       89.20      1.74 o 
   2  -4   2      656.93      649.37      7.05 o 
   3  -4   2        5.68        6.40      1.02 o 
   4  -4   2      182.50      168.98      3.49 o 
  -4  -3   2       19.64       18.84      1.86 o 
  -3  -3   2        0.35       -0.01      0.97 o 
  -2  -3   2       79.06       78.52      1.20 o 
  -1  -3   2       59.13       44.94      0.82 o 
   0  -3   2     2078.13     1769.88    279.95 o 
   1  -3   2      164.20      159.22      1.42 o 
   2  -3   2       12.71       15.94      1.08 o 
   3  -3   2       55.03       58.85      1.95 o 
   4  -3   2      605.16      571.24      5.75 o 
  -4  -2   2        9.30        7.10      1.09 o 
  -3  -2   2      127.78      114.80      2.18 o 
  -2  -2   2      766.59      803.73     11.99 o 
  -1  -2   2      147.28      144.17      1.89 o 
   0  -2   2       41.82       32.96      2.16 o 
   1  -2   2       26.67       18.13      0.54 o 
   2  -2   2     3602.00     3660.37    102.24 o 
   3  -2   2       44.01       52.67      1.67 o 
   4  -2   2        6.14        5.73      1.08 o 
  -4  -1   2       23.48       27.28      1.62 o 
  -3  -1   2      231.45      240.22      2.93 o 
  -2  -1   2       10.37        9.19      0.60 o 
  -1  -1   2     1640.65     1685.39     30.80 o 
   0  -1   2     2587.35     2462.43      6.07 o 
   1  -1   2       23.74       28.69      0.93 o 
   2  -1   2       34.40       45.72      0.86 o 
   3  -1   2        4.91        5.61      0.63 o 
   4  -1   2       48.19       55.37      2.04 o 
  -4   0   2        4.78       11.33      1.01 o 
  -3   0   2      134.13      131.53      2.20 o 
  -2   0   2       12.18       12.60      0.77 o 
  -1   0   2      667.47      706.91      4.79 o 
   1   0   2       93.44       93.53      3.12 o 
   2   0   2       27.62       30.13      1.56 o 
   3   0   2       11.44       10.97      0.67 o 
   4   0   2       22.25       28.91      1.67 o 
  -4   1   2       42.52       44.26      1.98 o 
  -3   1   2       27.51       27.45      1.25 o 
  -2   1   2      308.90      285.23      4.68 o 
  -1   1   2        7.75        7.23      1.61 o 
   0   1   2      198.53      202.96      4.20 o 
   1   1   2       67.84       76.48      0.73 o 
   2   1   2      350.29      318.43      2.66 o 
   3   1   2      382.13      376.32      5.01 o 
   4   1   2        0.43        6.49      0.91 o 
  -4   2   2      132.71      120.25      2.93 o 
  -3   2   2       27.28       27.42      1.32 o 
  -2   2   2        5.16        6.25      0.42 o 
  -1   2   2       42.17       33.82      0.83 o 
   0   2   2     2293.52     2276.68     33.36 o 
   1   2   2       79.50       84.65      0.88 o 
   2   2   2        3.65        4.26      0.38 o 
   3   2   2       22.88       22.90      1.21 o 
   4   2   2       67.40       65.38      2.26 o 
  -4   3   2       24.64       21.84      1.51 o 
  -3   3   2      100.26      102.36      2.35 o 
  -2   3   2      128.21      130.27      2.15 o 
  -1   3   2       50.18       47.74      1.34 o 
   0   3   2      153.19      159.89      5.85 o 
   1   3   2       14.10       16.15      0.59 o 
   2   3   2      144.19      146.52      1.54 o 
   3   3   2      160.07      154.69      2.60 o 
   4   3   2      196.37      186.29      3.45 o 
  -4   4   2       15.00       19.68      1.57 o 
  -3   4   2       32.21       30.34      1.81 o 
  -2   4   2        8.79        7.76      0.75 o 
  -1   4   2        0.67        0.09      0.64 o 
   0   4   2      235.36      237.30      1.83 o 
   1   4   2      363.17      375.92      6.62 o 
   2   4   2      111.59      101.88      2.01 o 
   3   4   2        3.55        3.72      0.89 o 
   4   4   2        1.90        2.07      0.75 o 
  -3   5   2        5.39        5.95      1.15 o 
  -2   5   2       91.01       94.75      2.43 o 
  -1   5   2       15.86       13.53      1.09 o 
   0   5   2      188.75      210.84     23.37 o 
   1   5   2       75.37       85.27      1.90 o 
   2   5   2      199.92      208.20      3.02 o 
   3   5   2        1.74        1.82      0.70 o 
  -2   6   2       84.09       92.62      2.45 o 
  -1   6   2        2.65        1.54      1.40 o 
   0   6   2       33.28       29.70      1.50 o 
   1   6   2        0.16        0.15      1.36 o 
   2   6   2      117.80      124.48      2.72 o 
   3   6   2       15.27       15.90      1.51 o 
  -1   7   2       34.28       23.53      1.79 o 
   0   7   2       22.55       25.97      1.20 o 
   1   7   2      135.56      117.17      2.88 o 
   2   7   2        7.72        8.41      1.00 o 
  -2  -7   3      161.07      156.16      3.41 o 
  -1  -7   3        1.00        0.99      1.26 o 
   0  -7   3       59.66       38.90      8.54 o 
   1  -7   3      164.67       95.43      2.75 o 
  -3  -6   3        7.82        9.38      0.93 o 
  -2  -6   3        3.07        2.49      0.79 o 
  -1  -6   3       95.57       72.29      2.25 o 
   0  -6   3      314.02      282.74     52.40 o 
   1  -6   3       39.90       27.50      1.58 o 
   2  -6   3       12.62       10.97      0.92 o 
  -3  -5   3       80.08       84.23      2.32 o 
  -2  -5   3      698.59      579.01      5.14 o 
  -1  -5   3        0.42       -0.56      0.83 o 
   0  -5   3        0.99       -9.82     19.49 o 
   1  -5   3       21.30       21.28      1.20 o 
   2  -5   3       37.86       42.11      1.85 o 
   3  -5   3      294.26      309.12      4.33 o 
  -4  -4   3      105.36      101.46      2.71 o 
  -3  -4   3       41.84       40.66      1.86 o 
  -2  -4   3        8.55       14.45      0.95 o 
  -1  -4   3       83.85       93.05      1.77 o 
   0  -4   3       63.14       47.37      6.06 o 
   1  -4   3      703.54      748.66      4.81 o 
   2  -4   3       74.75       70.77      1.92 o 
   3  -4   3        1.64        2.10      0.70 o 
   4  -4   3       17.20       16.73      1.62 o 
  -4  -3   3       30.33       24.78      1.95 o 
  -3  -3   3       11.44       12.35      1.17 o 
  -2  -3   3      195.34      188.94      2.49 o 
  -1  -3   3      459.12      488.25      3.38 o 
   0  -3   3       70.13       65.31      4.73 o 
   1  -3   3        2.24        2.90      0.53 o 
   2  -3   3        7.79        7.14      0.66 o 
   3  -3   3      684.27      680.42      7.71 o 
   4  -3   3       21.14       19.57      1.50 o 
  -4  -2   3       87.13       79.02      2.44 o 
  -3  -2   3        5.88        5.97      0.71 o 
  -2  -2   3      281.21      302.03      2.84 o 
  -1  -2   3       31.27       38.03      0.68 o 
   0  -2   3      939.33      949.90      4.24 o 
   1  -2   3      138.07      141.50      2.39 o 
   2  -2   3        2.31        9.56      0.56 o 
   3  -2   3       12.88       12.97      1.13 o 
   4  -2   3       15.15       12.89      1.18 o 
  -4  -1   3       24.42       31.81      1.67 o 
  -3  -1   3        1.80        2.32      0.60 o 
  -2  -1   3       37.55       41.23      2.04 o 
  -1  -1   3       24.36       25.46      1.60 o 
   0  -1   3      458.02      490.29     10.66 o 
   1  -1   3      180.01      165.99      1.56 o 
   2  -1   3       83.48       81.96      1.07 o 
   3  -1   3        0.04       -0.27      0.84 o 
   4  -1   3        6.40        5.15      1.08 o 
  -4   0   3        0.01        8.27      0.97 o 
  -3   0   3       84.16       84.78      1.87 o 
  -2   0   3       47.76       42.11      0.82 o 
  -1   0   3     1968.97     1905.67     14.68 o 
   0   0   3       36.94      236.49    175.90 o 
   1   0   3      167.33      180.58      2.23 o 
   2   0   3       12.92       15.13      0.64 o 
   3   0   3      234.92      228.60      2.84 o 
   4   0   3      145.10      147.81      2.89 o 
  -4   1   3       44.91       41.09      2.04 o 
  -3   1   3      345.40      340.61      4.92 o 
  -2   1   3        3.72        4.39      0.37 o 
  -1   1   3        1.63        1.32      0.49 o 
   0   1   3       68.03       68.83      0.59 o 
   1   1   3     2407.16     2383.96     12.39 o 
   2   1   3       38.58       37.86      1.14 o 
   3   1   3       18.55       17.26      1.11 o 
   4   1   3       18.57       21.69      1.54 o 
  -4   2   3       28.97       26.31      1.98 o 
  -3   2   3       26.36       29.56      1.33 o 
  -2   2   3      347.03      346.03      2.50 o 
  -1   2   3      168.81      146.50      2.40 o 
   0   2   3       55.10       57.99      1.96 o 
   1   2   3      346.77      377.49      2.90 o 
   2   2   3        3.85        3.67      0.38 o 
   3   2   3       65.37       62.37      1.67 o 
   4   2   3       67.87       66.21      2.26 o 
  -4   3   3       10.56       15.21      1.34 o 
  -3   3   3       30.27       33.00      1.64 o 
  -2   3   3       93.18       94.32      1.88 o 
  -1   3   3       51.63       47.29      1.55 o 
   0   3   3        3.05        5.24      0.32 o 
   1   3   3      245.02      253.73      3.01 o 
   2   3   3      210.49      207.54      2.23 o 
   3   3   3      128.20      125.67      2.40 o 
   4   3   3        9.12       10.20      1.11 o 
  -4   4   3        6.62        8.28      0.92 o 
  -3   4   3       56.63       48.60      1.98 o 
  -2   4   3        7.03        6.05      0.72 o 
  -1   4   3      128.46      135.88      2.10 o 
   0   4   3        0.15        0.80      0.50 o 
   1   4   3      260.23      269.35      2.02 o 
   2   4   3      220.99      230.36      2.86 o 
   3   4   3      119.29      107.36      2.51 o 
   4   4   3        4.13        4.10      0.77 o 
  -3   5   3        3.81        3.84      0.76 o 
  -2   5   3       36.73       35.72      1.82 o 
  -1   5   3      201.87      216.83      2.96 o 
   0   5   3       42.56       63.10     19.50 o 
   1   5   3        0.37        0.83      0.58 o 
   2   5   3        0.74        1.62      1.18 o 
   3   5   3      115.98      124.56      2.67 o 
  -2   6   3       27.17       27.81      1.67 o 
  -1   6   3      101.94      109.98      2.58 o 
   0   6   3      103.89      109.33      5.35 o 
   1   6   3       57.96       38.92      1.85 o 
   2   6   3      246.75      259.89      3.76 o 
   3   6   3       22.36       22.30      1.67 o 
  -1   7   3      212.14      161.58      3.34 o 
   0   7   3       91.15       96.61      4.12 o 
   1   7   3       14.16       12.37      1.04 o 
   2   7   3        2.07        3.90      0.98 o 
  -2  -7   4       18.19       15.20      1.18 o 
  -1  -7   4        0.23        0.82      0.93 o 
   0  -7   4       62.74       49.72     12.05 o 
   1  -7   4      154.29       97.48      2.81 o 
  -3  -6   4       11.18       11.72      1.07 o 
  -2  -6   4       81.79       80.97      2.37 o 
  -1  -6   4      426.99      288.56      4.06 o 
   0  -6   4        0.03       -0.95      0.95 o 
   1  -6   4        4.71        4.68      0.81 o 
   2  -6   4        7.02        6.58      0.89 o 
  -3  -5   4       57.94       55.89      2.00 o 
  -2  -5   4       52.23       48.41      1.91 o 
  -1  -5   4       17.18       23.54      1.27 o 
   0  -5   4       36.96       35.45      1.20 o 
   1  -5   4       24.14       24.26      1.24 o 
   2  -5   4      198.07      204.09      3.30 o 
   3  -5   4       33.03       34.78      1.80 o 
  -4  -4   4      106.29      106.67      2.78 o 
  -3  -4   4       15.72       11.70      1.04 o 
  -2  -4   4        2.95        2.68      0.55 o 
  -1  -4   4      126.74      136.19      2.12 o 
   0  -4   4      132.77      132.40     10.66 o 
   1  -4   4       39.74       42.19      1.36 o 
   2  -4   4        5.46        5.89      0.73 o 
   3  -4   4        0.09        0.62      0.94 o 
   4  -4   4      110.41      109.91      2.84 o 
  -4  -3   4       11.46       10.63      1.19 o 
  -3  -3   4       76.21       76.67      2.01 o 
  -2  -3   4        0.68        0.89      0.88 o 
  -1  -3   4      263.88      288.29      2.21 o 
   0  -3   4      205.00      197.85      9.87 o 
   1  -3   4      150.35      163.35      2.75 o 
   2  -3   4        0.75       -0.90      0.90 o 
   3  -3   4        0.91        4.21      0.94 o 
   4  -3   4       38.21       41.58      1.83 o 
  -4  -2   4       64.46       62.25      2.29 o 
  -3  -2   4       60.43       59.40      1.70 o 
  -2  -2   4       56.34       58.15      1.01 o 
  -1  -2   4       24.86       19.01      1.34 o 
   0  -2   4       30.30       28.76      0.60 o 
   1  -2   4      248.63      236.61      2.16 o 
   2  -2   4      343.64      327.25      5.19 o 
   3  -2   4       49.91       51.83      1.64 o 
   4  -2   4        0.70        0.08      1.59 o 
  -4  -1   4      129.07      126.65      2.82 o 
  -3  -1   4       42.53       41.08      1.43 o 
  -2  -1   4      190.94      197.06      1.58 o 
  -1  -1   4      175.84      168.65      1.98 o 
   0  -1   4     2769.92     2648.87     18.61 o 
   1  -1   4      148.30      147.42      2.21 o 
   2  -1   4       72.96       79.85      1.66 o 
   3  -1   4        1.60        3.27      0.61 o 
   4  -1   4       90.75       91.50      2.53 o 
  -4   0   4       58.82       56.08      2.16 o 
  -3   0   4      195.89      180.72      2.59 o 
  -2   0   4      619.25      599.72      5.20 o 
  -1   0   4        3.26        2.87      1.48 o 
   0   0   4        0.38      -64.53     64.53 o 
   1   0   4       52.29       52.08      0.66 o 
   2   0   4      878.10      870.09     14.88 o 
   3   0   4       12.47       13.29      1.04 o 
   4   0   4       32.10       38.76      1.78 o 
  -4   1   4       28.18       25.83      1.82 o 
  -3   1   4       93.80       91.82      2.00 o 
  -2   1   4        2.82        3.23      0.51 o 
  -1   1   4      887.54      875.20     18.82 o 
   0   1   4       46.10       42.10      0.84 o 
   1   1   4       36.45       39.48      0.61 o 
   2   1   4      328.54      321.42      7.99 o 
   3   1   4        2.95        3.51      0.62 o 
   4   1   4       16.88       18.07      1.53 o 
  -4   2   4        7.00        7.62      1.17 o 
  -3   2   4       10.82       12.98      1.15 o 
  -2   2   4       35.15       33.25      0.85 o 
  -1   2   4      209.75      196.36      2.51 o 
   0   2   4      194.28      193.58      1.73 o 
   1   2   4       72.35       80.57      0.90 o 
   2   2   4       93.30       91.59      1.77 o 
   3   2   4       64.64       61.48      1.68 o 
   4   2   4       99.75       93.91      2.58 o 
  -4   3   4       49.17       52.79      2.00 o 
  -3   3   4       21.11       19.53      1.54 o 
  -2   3   4      189.32      185.96      2.54 o 
  -1   3   4        0.36        0.86      0.38 o 
   0   3   4       54.79       54.50      2.28 o 
   1   3   4       11.14        7.93      1.08 o 
   2   3   4      243.08      239.38      4.87 o 
   3   3   4      372.48      371.98      3.93 o 
   4   3   4       38.28       33.36      1.99 o 
  -4   4   4       20.00       17.07      1.56 o 
  -3   4   4        7.80        8.21      0.76 o 
  -2   4   4       88.43       84.04      2.03 o 
  -1   4   4       75.55       83.14      1.71 o 
   0   4   4      472.82      486.74      8.09 o 
   1   4   4      176.22      188.21      1.86 o 
   2   4   4       51.16       52.20      1.51 o 
   3   4   4        3.36        3.59      0.92 o 
   4   4   4       86.20       88.97      2.50 o 
  -3   5   4       33.21       34.74      1.75 o 
  -2   5   4      148.07      149.15      2.83 o 
  -1   5   4       99.28      102.13      2.10 o 
   0   5   4      436.67      452.90     16.92 o 
   1   5   4      274.03      300.66      3.39 o 
   2   5   4      111.32      112.64      2.46 o 
   3   5   4      239.16      243.74      3.69 o 
  -2   6   4      156.24      161.75      3.17 o 
  -1   6   4       98.80      107.52      2.67 o 
   0   6   4      562.20      548.18     46.34 o 
   1   6   4       69.60       55.83      2.05 o 
   2   6   4       24.61       29.42      1.53 o 
   3   6   4        6.26        9.96      0.96 o 
  -1   7   4       25.99       21.33      1.73 o 
   0   7   4       66.54       74.27      6.26 o 
   1   7   4       10.31       11.68      1.08 o 
   2   7   4       59.39       64.82      2.38 o 
  -1  -7   5       47.35       36.36      1.92 o 
   0  -7   5      160.92      121.57     25.43 o 
   1  -7   5        0.03        0.59      1.36 o 
  -3  -6   5      107.05      112.94      3.00 o 
  -2  -6   5       13.32       10.93      0.97 o 
  -1  -6   5       45.89       42.26      1.82 o 
   0  -6   5       20.97       23.44      4.02 o 
   1  -6   5        6.59        6.27      0.81 o 
   2  -6   5        5.26        3.65      0.88 o 
  -3  -5   5      118.57      125.81      2.79 o 
  -2  -5   5        1.85        1.29      1.27 o 
  -1  -5   5        1.51        1.77      0.64 o 
   0  -5   5       38.74       42.07      1.14 o 
   1  -5   5       30.36       35.05      1.51 o 
   2  -5   5       21.25       20.08      1.67 o 
   3  -5   5       14.31       17.26      1.05 o 
  -4  -4   5        7.03        6.22      0.91 o 
  -3  -4   5        0.96        0.02      1.31 o 
  -2  -4   5       31.97       36.70      1.38 o 
  -1  -4   5        1.86        1.37      0.53 o 
   0  -4   5      172.71      170.85      8.93 o 
   1  -4   5      233.16      245.66      2.89 o 
   2  -4   5        8.76        8.72      0.80 o 
   3  -4   5        1.17        2.00      0.66 o 
  -4  -3   5        5.31        8.72      1.16 o 
  -3  -3   5      100.12       98.63      2.30 o 
  -2  -3   5      134.55      134.43      2.23 o 
  -1  -3   5      145.80      153.37      1.45 o 
   0  -3   5      128.49      117.32      1.24 o 
   1  -3   5        1.14        1.54      0.70 o 
   2  -3   5      116.46      119.22      2.18 o 
   3  -3   5      204.17      208.53      3.22 o 
   4  -3   5       21.31       23.94      1.59 o 
  -4  -2   5        0.23        1.80      1.02 o 
  -3  -2   5      262.17      272.51      3.30 o 
  -2  -2   5      139.10      135.38      1.99 o 
  -1  -2   5      295.51      315.76      2.53 o 
   0  -2   5      278.97      261.01      2.60 o 
   1  -2   5      999.92      953.91      6.18 o 
   2  -2   5      111.45      112.28      1.36 o 
   3  -2   5       25.63       25.55      1.35 o 
   4  -2   5        3.77        1.96      1.60 o 
  -4  -1   5        1.11        0.31      1.47 o 
  -3  -1   5       57.08       57.87      1.62 o 
  -2  -1   5      443.86      419.17      5.05 o 
  -1  -1   5      605.20      607.67      4.41 o 
   0  -1   5       15.00       12.97      0.46 o 
   1  -1   5       41.17       33.99      0.63 o 
   2  -1   5       13.16       13.74      0.63 o 
   3  -1   5      196.87      192.47      2.72 o 
   4  -1   5        3.36        4.96      1.06 o 
  -4   0   5       26.82       24.89      1.88 o 
  -3   0   5       32.15       32.33      1.34 o 
  -2   0   5      190.22      188.96      1.55 o 
  -1   0   5      108.77       96.17      0.97 o 
   0   0   5      960.95      847.60     34.41 o 
   1   0   5        1.55        2.41      0.48 o 
   2   0   5       33.39       30.88      0.77 o 
   3   0   5      190.30      183.38      2.60 o 
   4   0   5       25.89       27.61      1.73 o 
  -4   1   5       13.57       12.20      1.20 o 
  -3   1   5        1.13        0.71      0.91 o 
  -2   1   5        2.20        3.09      0.54 o 
  -1   1   5       35.17       30.06      0.61 o 
   0   1   5      457.67      465.13     14.69 o 
   1   1   5      241.35      233.13      4.19 o 
   2   1   5      190.72      199.43      3.68 o 
   3   1   5        7.60        6.82      0.70 o 
   4   1   5       17.18       22.47      1.56 o 
  -4   2   5       26.10       21.41      1.90 o 
  -3   2   5      161.35      166.73      2.71 o 
  -2   2   5       50.99       48.38      0.97 o 
  -1   2   5      567.97      524.81     12.16 o 
   0   2   5       37.39       45.28      0.84 o 
   1   2   5       17.92       22.16      0.58 o 
   2   2   5        1.33        0.55      0.54 o 
   3   2   5      155.18      149.86      2.47 o 
   4   2   5      395.78      382.03      4.60 o 
  -4   3   5       87.10       90.58      2.48 o 
  -3   3   5       53.36       53.12      1.89 o 
  -2   3   5        2.31        4.85      0.64 o 
  -1   3   5      683.55      691.52     11.36 o 
   0   3   5      231.67      248.95      1.67 o 
   1   3   5      840.05      877.29      6.39 o 
   2   3   5      300.96      305.63      4.32 o 
   3   3   5      153.63      149.04      2.62 o 
   4   3   5       34.91       32.81      2.00 o 
  -3   4   5       43.69       41.68      1.71 o 
  -2   4   5      118.16      116.53      2.29 o 
  -1   4   5      458.66      495.31      5.59 o 
   0   4   5      209.68      212.95      2.99 o 
   1   4   5      940.64      963.87     10.67 o 
   2   4   5      503.63      508.68      6.04 o 
   3   4   5      124.78      124.59      2.66 o 
   4   4   5      112.94      113.03      2.83 o 
  -3   5   5      322.98      327.51      4.46 o 
  -2   5   5       42.30       45.94      1.98 o 
  -1   5   5      293.39      313.43      3.60 o 
   0   5   5      196.49      195.79     31.36 o 
   1   5   5      942.60      961.88      8.51 o 
   2   5   5        7.91       10.24      0.94 o 
   3   5   5       22.66       25.13      1.43 o 
  -2   6   5       29.82       29.80      1.67 o 
  -1   6   5      862.13      949.98      9.73 o 
   0   6   5      121.87      123.49      4.28 o 
   1   6   5       80.28       66.28      2.15 o 
   2   6   5        0.43       -1.05      1.07 o 
   3   6   5       29.93       30.49      1.81 o 
  -1   7   5        0.03        0.40      1.22 o 
   0   7   5        1.70        0.36      0.95 o 
   1   7   5        9.59       10.43      1.03 o 
   2   7   5       22.83       32.73      1.92 o 
  -1  -7   6        0.46        1.00      1.35 o 
   0  -7   6       29.69       23.39      3.48 o 
   1  -7   6       17.65       17.82      1.70 o 
  -2  -6   6      100.46       98.12      2.59 o 
  -1  -6   6        1.55        0.25      1.09 o 
   0  -6   6       10.34       12.60      0.67 o 
   1  -6   6        6.48        6.95      0.86 o 
   2  -6   6        5.06        5.33      0.92 o 
  -3  -5   6       23.50       22.43      1.48 o 
  -2  -5   6        4.86        6.03      0.96 o 
  -1  -5   6        6.31        6.74      0.70 o 
   0  -5   6        0.05        0.46      0.80 o 
   1  -5   6       78.39       80.41      2.17 o 
   2  -5   6      146.47      132.22      2.76 o 
   3  -5   6        0.36        0.17      1.08 o 
  -4  -4   6        0.73        0.17      1.15 o 
  -3  -4   6       15.56       17.31      1.33 o 
  -2  -4   6      117.04      121.93      2.30 o 
  -1  -4   6      171.60      174.77      2.48 o 
   0  -4   6      118.40      115.91      1.48 o 
   1  -4   6      107.63      111.39      2.07 o 
   2  -4   6        0.97        0.68      1.05 o 
   3  -4   6       33.73       40.30      1.76 o 
  -4  -3   6       82.53       78.39      2.32 o 
  -3  -3   6        5.52        5.83      0.91 o 
  -2  -3   6      315.85      322.11      4.72 o 
  -1  -3   6      128.02      125.14      2.55 o 
   0  -3   6      153.07      156.93      1.45 o 
   1  -3   6      137.79      127.41      2.12 o 
   2  -3   6      219.01      218.30      2.85 o 
   3  -3   6       66.18       70.33      2.16 o 
   4  -3   6        6.83        5.57      0.85 o 
  -4  -2   6      120.22      119.07      2.97 o 
  -3  -2   6        4.54        3.65      0.71 o 
  -2  -2   6       12.24       11.40      0.73 o 
  -1  -2   6      381.37      379.64      4.53 o 
   0  -2   6      233.11      222.67      2.58 o 
   1  -2   6       14.47       13.47      0.58 o 
   2  -2   6       81.44       77.97      1.19 o 
   3  -2   6        0.01        1.08      0.89 o 
   4  -2   6       34.26       33.38      2.07 o 
  -4  -1   6       18.26       19.57      1.77 o 
  -3  -1   6        0.92        1.02      0.66 o 
  -2  -1   6       34.14       32.67      0.85 o 
  -1  -1   6      268.38      267.44      5.34 o 
   0  -1   6      665.80      641.25      4.27 o 
   1  -1   6      314.97      299.59      2.72 o 
   2  -1   6        8.11        8.91      0.50 o 
   3  -1   6       37.36       35.64      1.42 o 
   4  -1   6       86.11       84.47      2.50 o 
  -4   0   6      185.47      185.11      3.43 o 
  -3   0   6       57.50       52.24      1.64 o 
  -2   0   6       52.57       52.17      0.95 o 
  -1   0   6      179.70      199.11      1.84 o 
   0   0   6       84.51      486.98    271.78 o 
   1   0   6      462.40      468.55     10.35 o 
   2   0   6      133.17      124.95      2.95 o 
   3   0   6      206.22      203.78      2.79 o 
   4   0   6        1.70        3.40      1.01 o 
  -4   1   6       48.21       44.94      2.09 o 
  -3   1   6      148.90      154.79      2.52 o 
  -2   1   6      465.85      499.47      4.84 o 
  -1   1   6      144.32      141.69      1.17 o 
   0   1   6     1064.38      997.99     34.68 o 
   1   1   6      154.25      171.22      5.11 o 
   2   1   6      155.48      160.56      2.49 o 
   3   1   6       13.54       13.12      1.08 o 
   4   1   6       69.13       69.59      2.33 o 
  -4   2   6      116.90      117.60      2.89 o 
  -3   2   6      263.17      263.50      3.35 o 
  -2   2   6      119.43      109.82      1.36 o 
  -1   2   6        0.39        0.54      0.36 o 
   0   2   6     2330.01     2485.53     55.87 o 
   1   2   6      524.30      566.96      5.13 o 
   2   2   6      826.80      817.32     19.50 o 
   3   2   6      243.10      240.31      3.11 o 
   4   2   6      166.28      164.54      3.25 o 
  -4   3   6        0.69        1.05      0.75 o 
  -3   3   6       73.72       70.60      2.17 o 
  -2   3   6      146.98      139.96      2.33 o 
  -1   3   6      378.84      351.78      5.98 o 
   0   3   6     1086.39     1191.54     16.10 o 
   1   3   6      210.93      225.13      1.70 o 
   2   3   6      979.07      960.00     10.82 o 
   3   3   6      539.09      537.21      6.69 o 
   4   3   6       72.26       79.50      2.52 o 
  -3   4   6        0.26       -1.08      1.08 o 
  -2   4   6      713.45      709.29      7.52 o 
  -1   4   6       74.11       74.94      1.70 o 
   0   4   6      368.61      382.17      8.18 o 
   1   4   6      253.52      250.39      2.84 o 
   2   4   6      853.76      864.11     11.22 o 
   3   4   6       16.86       16.25      1.49 o 
   4   4   6       14.22       14.57      1.32 o 
  -3   5   6       40.19       42.32      1.87 o 
  -2   5   6       32.47       30.13      1.72 o 
  -1   5   6       46.59       47.54      1.63 o 
   0   5   6      953.63     1006.10     34.39 o 
   1   5   6      321.98      333.99      3.65 o 
   2   5   6       81.06       85.89      2.24 o 
   3   5   6       10.26       10.11      0.85 o 
  -2   6   6       97.22       98.85      2.70 o 
  -1   6   6        5.20        5.81      0.87 o 
   0   6   6        5.94        7.97      0.97 o 
   1   6   6       25.01       18.82      1.59 o 
   2   6   6        3.07        4.58      0.77 o 
   3   6   6       37.93       42.05      1.99 o 
  -1   7   6       77.95       93.92      2.65 o 
   0   7   6        9.22       10.55      1.83 o 
   1   7   6        7.32       10.73      1.01 o 
   2   7   6       23.79       25.57      1.86 o 
  -1  -7   7       62.75       46.30      2.15 o 
   0  -7   7        5.54        4.11      0.74 o 
   1  -7   7       11.48       10.02      1.09 o 
  -2  -6   7       32.88       26.72      1.71 o 
  -1  -6   7       17.62       13.99      1.36 o 
   0  -6   7        0.42       -0.65      0.82 o 
   1  -6   7        0.02        1.08      1.09 o 
   2  -6   7       26.18       24.43      1.68 o 
  -3  -5   7       13.03       15.67      1.43 o 
  -2  -5   7       15.94       15.31      1.15 o 
  -1  -5   7       75.92       64.18      2.07 o 
   0  -5   7      121.50      129.03      1.75 o 
   1  -5   7       44.15       46.96      1.93 o 
   2  -5   7       63.86       69.09      2.12 o 
   3  -5   7        0.32       -0.51      1.09 o 
  -4  -4   7        6.43        5.80      0.89 o 
  -3  -4   7       89.20       88.75      2.26 o 
  -2  -4   7        6.21        6.24      0.68 o 
  -1  -4   7      208.74      225.87      2.84 o 
   0  -4   7       48.29       49.72      2.87 o 
   1  -4   7       11.42       11.52      0.99 o 
   2  -4   7       34.64       36.32      1.63 o 
   3  -4   7       30.61       33.35      1.57 o 
  -4  -3   7        8.88        7.89      0.88 o 
  -3  -3   7      168.90      176.42      3.05 o 
  -2  -3   7       42.37       48.38      1.57 o 
  -1  -3   7       36.37       36.00      0.86 o 
   0  -3   7       85.18       85.61      1.81 o 
   1  -3   7       61.41       59.81      1.05 o 
   2  -3   7       20.05       22.06      1.28 o 
   3  -3   7       98.19       98.22      2.47 o 
   4  -3   7        2.25        2.45      0.74 o 
  -4  -2   7        6.04        4.54      1.19 o 
  -3  -2   7        0.80        2.57      0.70 o 
  -2  -2   7       79.30       76.31      1.75 o 
  -1  -2   7       72.52       66.06      1.49 o 
   0  -2   7      251.83      235.09      1.83 o 
   1  -2   7      732.02      733.34      5.82 o 
   2  -2   7       36.48       37.40      1.34 o 
   3  -2   7        1.61        1.70      0.67 o 
   4  -2   7       23.32       21.27      1.87 o 
  -4  -1   7      371.43      365.20      4.65 o 
  -3  -1   7      481.01      476.38      6.11 o 
  -2  -1   7      211.27      197.09      2.09 o 
  -1  -1   7      242.47      259.79      2.29 o 
   0  -1   7      487.82      510.74      4.12 o 
   1  -1   7      106.68      114.85      1.13 o 
   2  -1   7      242.40      239.85      1.85 o 
   3  -1   7       57.83       56.12      1.71 o 
   4  -1   7      146.34      141.18      3.08 o 
  -4   0   7      166.68      160.56      3.25 o 
  -3   0   7      131.06      123.77      2.31 o 
  -2   0   7      484.16      516.74      6.17 o 
  -1   0   7     1253.97     1362.69      9.67 o 
   0   0   7      239.39      176.82    101.03 o 
   1   0   7      755.43      726.84      5.02 o 
   2   0   7      151.29      154.21      5.17 o 
   3   0   7      176.30      182.44      2.70 o 
   4   0   7       34.57       32.54      1.88 o 
  -4   1   7       55.86       53.72      2.20 o 
  -3   1   7      219.07      229.57      3.09 o 
  -2   1   7      641.43      623.61      6.14 o 
  -1   1   7      174.69      145.22      1.79 o 
   0   1   7       10.97       10.53      0.46 o 
   1   1   7     2516.88     2644.93     72.12 o 
   2   1   7      452.82      443.91     15.41 o 
   3   1   7      472.34      473.72      5.93 o 
   4   1   7      114.96      108.68      2.74 o 
  -4   2   7      192.64      177.94      3.54 o 
  -3   2   7        1.33        3.82      0.69 o 
  -2   2   7      262.73      254.77      2.85 o 
  -1   2   7      302.28      296.00      8.95 o 
   0   2   7      747.26      758.54      5.34 o 
   1   2   7     1264.53     1405.19      7.62 o 
   2   2   7       87.44       87.37      1.38 o 
   3   2   7      572.92      567.70      6.63 o 
   4   2   7      361.33      338.04      4.43 o 
  -4   3   7        7.08        9.10      0.87 o 
  -3   3   7        3.65        4.05      0.87 o 
  -2   3   7        0.32        1.52      0.64 o 
  -1   3   7     1125.56     1155.84     22.85 o 
   0   3   7       72.50       71.85      1.77 o 
   1   3   7      268.46      267.37      2.18 o 
   2   3   7      142.50      134.48      2.17 o 
   3   3   7      374.81      376.33      4.05 o 
   4   3   7       67.96       66.55      2.46 o 
  -3   4   7      152.55      153.66      2.98 o 
  -2   4   7       65.90       65.70      1.88 o 
  -1   4   7       52.32       41.25      1.40 o 
   0   4   7       34.03       37.80      0.94 o 
   1   4   7      532.16      527.01      5.82 o 
   2   4   7      422.01      424.13      5.66 o 
   3   4   7       79.78       70.22      2.22 o 
   4   4   7       38.32       38.13      1.82 o 
  -3   5   7        0.59       -1.13      1.13 o 
  -2   5   7        0.16       -0.23      1.28 o 
  -1   5   7        3.45        4.24      0.64 o 
   0   5   7        5.39        5.97      0.52 o 
   1   5   7       60.29       61.52      1.77 o 
   2   5   7       66.16       62.71      2.04 o 
   3   5   7       42.01       42.45      1.76 o 
  -2   6   7       24.83       26.26      1.76 o 
  -1   6   7        2.89        3.75      0.77 o 
   0   6   7      149.87      158.98      7.65 o 
   1   6   7       63.87       58.00      2.16 o 
   2   6   7        5.95        5.64      0.88 o 
   3   6   7       30.64       36.17      1.87 o 
  -1   7   7       26.45       28.74      1.83 o 
   0   7   7        5.88        5.77      0.75 o 
   1   7   7       94.92      102.55      2.79 o 
   2   7   7       65.52       73.09      2.52 o 
  -1  -7   8       25.46       18.55      1.82 o 
   0  -7   8       17.54       15.07      3.16 o 
  -2  -6   8       24.46       22.21      1.58 o 
  -1  -6   8        7.97        6.92      0.93 o 
   0  -6   8       19.81       21.92      1.16 o 
   1  -6   8       59.73       59.00      2.16 o 
   2  -6   8        4.31        3.96      0.94 o 
  -3  -5   8       10.61       12.49      0.97 o 
  -2  -5   8       45.91       44.29      1.73 o 
  -1  -5   8        0.99       -1.32      1.32 o 
   0  -5   8       87.38       84.83     14.90 o 
   1  -5   8        9.36        7.65      1.06 o 
   2  -5   8       17.00       14.45      1.41 o 
   3  -5   8        6.47        6.05      0.91 o 
  -3  -4   8        0.31        0.79      0.98 o 
  -2  -4   8      177.35      180.79      2.97 o 
  -1  -4   8       70.52       77.27      1.82 o 
   0  -4   8      237.46      252.67      2.16 o 
   1  -4   8        0.87        0.36      0.82 o 
   2  -4   8       28.03       27.71      1.58 o 
   3  -4   8       16.46       19.04      1.42 o 
  -4  -3   8       46.05       50.48      2.04 o 
  -3  -3   8        2.25        3.14      0.92 o 
  -2  -3   8       82.98       87.07      2.05 o 
  -1  -3   8      332.55      339.44      3.23 o 
   0  -3   8      163.46      162.37      1.57 o 
   1  -3   8      165.38      159.55      2.25 o 
   2  -3   8      508.80      532.93      6.34 o 
   3  -3   8        2.49       -0.38      1.38 o 
   4  -3   8        0.06        1.00      0.96 o 
  -4  -2   8       10.76       11.31      0.91 o 
  -3  -2   8      815.71      817.18      8.40 o 
  -2  -2   8      982.15      991.15     11.18 o 
  -1  -2   8      455.59      459.06      6.70 o 
   0  -2   8      313.36      332.23      2.25 o 
   1  -2   8      340.76      342.68      2.97 o 
   2  -2   8      100.28      109.21      2.05 o 
   3  -2   8       85.41       87.38      2.21 o 
   4  -2   8       12.45       14.47      1.35 o 
  -4  -1   8      215.34      220.91      3.78 o 
  -3  -1   8      407.33      404.26      4.07 o 
  -2  -1   8      231.78      230.21      1.89 o 
  -1  -1   8      733.03      846.00      7.89 o 
   0  -1   8     1481.49     1575.06     27.17 o 
   1  -1   8      135.90      134.22      1.42 o 
   2  -1   8      253.80      242.85      3.74 o 
   3  -1   8       90.43       92.22      2.13 o 
   4  -1   8      132.07      122.70      2.99 o 
  -4   0   8       12.98       14.12      1.28 o 
  -3   0   8       54.86       53.56      1.70 o 
  -2   0   8      349.40      378.07      3.29 o 
  -1   0   8      984.93     1058.39     22.71 o 
   0   0   8       88.22      -61.95    195.98 o 
   1   0   8       29.11       28.25      0.69 o 
   2   0   8     1085.37     1102.73     20.93 o 
   3   0   8      193.37      191.38      2.83 o 
   4   0   8      195.92      187.51      3.40 o 
  -4   1   8       54.82       56.62      2.30 o 
  -3   1   8      240.78      245.76      3.23 o 
  -2   1   8       14.96       23.37      0.82 o 
  -1   1   8      586.78      555.66      7.10 o 
   0   1   8      327.54      341.72      6.28 o 
   1   1   8      534.85      550.85     12.96 o 
   2   1   8      561.34      587.26     18.30 o 
   3   1   8       19.23       22.43      1.22 o 
   4   1   8      242.26      235.75      3.81 o 
  -4   2   8       24.07       27.10      1.59 o 
  -3   2   8       25.08       26.61      1.52 o 
  -2   2   8        0.68        1.11      0.84 o 
  -1   2   8        6.34        5.76      0.68 o 
   0   2   8      973.45     1057.00     12.82 o 
   1   2   8       49.82       43.13      0.89 o 
   2   2   8      123.22      116.05      3.97 o 
   3   2   8       22.97       19.60      1.38 o 
   4   2   8       73.07       77.47      2.47 o 
  -4   3   8       27.56       24.30      1.68 o 
  -3   3   8        0.53        0.99      0.86 o 
  -2   3   8      102.20      106.04      2.11 o 
  -1   3   8       82.55       73.47      2.15 o 
   0   3   8      122.01      107.64      7.27 o 
   1   3   8        0.71        0.85      0.88 o 
   2   3   8       80.60       78.77      1.76 o 
   3   3   8      277.48      264.65      3.57 o 
   4   3   8       71.29       73.73      2.31 o 
  -3   4   8       97.85       96.73      2.44 o 
  -2   4   8       13.69       12.81      0.94 o 
  -1   4   8        6.68        5.68      0.60 o 
   0   4   8      108.56      110.01     17.64 o 
   1   4   8        0.21       -0.07      0.75 o 
   2   4   8      188.01      185.92      2.75 o 
   3   4   8       73.51       75.25      2.32 o 
   4   4   8       72.25       72.61      2.31 o 
  -3   5   8       21.84       19.56      1.47 o 
  -2   5   8        9.37        9.08      0.80 o 
  -1   5   8       53.64       53.28      1.91 o 
   0   5   8       83.34       84.27      3.19 o 
   1   5   8      187.66      202.62      2.93 o 
   2   5   8      118.13      117.16      2.60 o 
   3   5   8        3.56        3.23      0.76 o 
  -2   6   8      101.82      109.43      2.81 o 
  -1   6   8       51.08       56.35      2.01 o 
   0   6   8       39.38       43.16      1.66 o 
   1   6   8       18.11       15.54      1.34 o 
   2   6   8      107.49      116.15      2.77 o 
   3   6   8       40.69       40.32      2.00 o 
  -1   7   8        0.00       -1.30      1.30 o 
   0   7   8       36.03       37.99      1.48 o 
   1   7   8        3.57        3.56      0.94 o 
  -2  -6   9       10.80       11.00      1.07 o 
  -1  -6   9        5.04        3.72      0.91 o 
   0  -6   9        0.80        0.70      0.93 o 
   1  -6   9       28.61       33.32      1.80 o 
   2  -6   9        0.23        1.62      0.92 o 
  -3  -5   9        2.42        1.93      0.88 o 
  -2  -5   9        8.01       11.21      0.88 o 
  -1  -5   9      149.54      141.46      2.85 o 
   0  -5   9       47.27       45.03      9.51 o 
   1  -5   9      375.61      401.96      4.52 o 
   2  -5   9        6.88        7.24      0.86 o 
   3  -5   9       23.17       28.87      1.77 o 
  -3  -4   9       63.19       66.24      2.11 o 
  -2  -4   9        3.56        3.40      0.90 o 
  -1  -4   9      241.60      256.62      3.21 o 
   0  -4   9      399.40      418.92      9.71 o 
   1  -4   9      242.44      263.76      3.25 o 
   2  -4   9       80.98       82.54      2.27 o 
   3  -4   9      272.10      289.07      4.09 o 
  -4  -3   9       32.34       35.60      1.89 o 
  -3  -3   9       66.12       62.14      2.17 o 
  -2  -3   9     1061.99     1094.53     12.93 o 
  -1  -3   9     1286.84     1323.11     12.84 o 
   0  -3   9      459.47      464.80      5.28 o 
   1  -3   9      178.16      189.97      2.53 o 
   2  -3   9      131.97      136.32      2.48 o 
   3  -3   9       72.64       74.74      2.13 o 
   4  -3   9       16.05       17.78      1.54 o 
  -4  -2   9       96.02       99.24      2.64 o 
  -3  -2   9      369.74      372.13      4.22 o 
  -2  -2   9      616.28      618.65      6.48 o 
  -1  -2   9      207.96      221.74      2.75 o 
   0  -2   9      407.36      438.85      3.28 o 
   1  -2   9      679.51      740.18      6.27 o 
   2  -2   9       27.49       26.60      1.32 o 
   3  -2   9       51.13       50.96      1.93 o 
   4  -2   9       42.60       43.21      1.90 o 
  -4  -1   9      583.16      553.86      5.78 o 
  -3  -1   9       29.62       29.83      1.47 o 
  -2  -1   9       20.68       22.04      1.21 o 
  -1  -1   9      328.47      391.48      3.05 o 
   0  -1   9      560.60      590.79      7.93 o 
   1  -1   9       10.62        4.97      0.37 o 
   2  -1   9       33.08       31.70      1.30 o 
   3  -1   9      410.61      417.20      4.18 o 
   4  -1   9       56.34       52.18      2.33 o 
  -4   0   9       10.61       11.00      1.18 o 
  -3   0   9       61.38       64.07      1.84 o 
  -2   0   9      145.50      161.76      2.33 o 
  -1   0   9       71.52      105.93      2.69 o 
   0   0   9      672.84      474.54    119.06 o 
   1   0   9      186.02      189.03      3.78 o 
   2   0   9      118.25      115.17      1.45 o 
   3   0   9      140.70      151.07      2.57 o 
   4   0   9        2.11        5.25      1.09 o 
  -4   1   9        2.25        2.78      0.78 o 
  -3   1   9       71.15       72.48      1.93 o 
  -2   1   9       49.33       44.16      1.43 o 
  -1   1   9        1.49        0.59      0.47 o 
   0   1   9       86.53       77.60      3.94 o 
   1   1   9      241.63      266.87     12.48 o 
   2   1   9       35.73       29.57      0.87 o 
   3   1   9       60.18       57.15      1.75 o 
   4   1   9        0.10        1.93      1.09 o 
  -4   2   9        0.09       -0.45      1.04 o 
  -3   2   9       80.20       76.49      2.20 o 
  -2   2   9       10.72       10.42      1.02 o 
  -1   2   9       13.75       12.92      0.67 o 
   0   2   9       90.95       78.80      1.03 o 
   1   2   9      279.12      273.44      2.68 o 
   2   2   9       23.04       23.23      1.20 o 
   3   2   9        2.79        0.80      1.04 o 
   4   2   9      110.35      102.57      2.79 o 
  -4   3   9        2.72        2.76      0.84 o 
  -3   3   9        0.67        1.51      1.23 o 
  -2   3   9      161.84      153.09      2.57 o 
  -1   3   9      133.96      126.99      2.05 o 
   0   3   9       50.55       56.07      0.99 o 
   1   3   9      378.64      402.75      2.80 o 
   2   3   9        5.72        4.57      0.57 o 
   3   3   9      250.07      242.45      3.49 o 
   4   3   9       36.97       39.00      1.75 o 
  -3   4   9       94.01       93.41      2.46 o 
  -2   4   9      129.83      126.37      2.57 o 
  -1   4   9       22.82       23.30      1.15 o 
   0   4   9      101.23      114.71     13.39 o 
   1   4   9      211.83      220.06      2.82 o 
   2   4   9      137.55      145.08      2.50 o 
   3   4   9      105.68      108.58      2.45 o 
   4   4   9        3.33        4.39      0.80 o 
  -3   5   9        0.36        1.30      1.18 o 
  -2   5   9        3.54        2.73      0.71 o 
  -1   5   9      207.28      217.56      3.27 o 
   0   5   9       80.60       85.82      2.66 o 
   1   5   9       35.33       38.07      1.52 o 
   2   5   9       43.69       40.23      1.85 o 
   3   5   9       59.81       60.78      2.10 o 
  -2   6   9       27.13       28.32      1.72 o 
  -1   6   9       27.68       30.02      1.68 o 
   0   6   9        2.33        1.67      1.71 o 
   1   6   9       16.30       15.20      1.46 o 
   2   6   9        0.06       -1.15      1.15 o 
  -1   7   9       12.73       13.75      1.13 o 
   0   7   9       47.31       43.65      1.53 o 
   1   7   9      106.54      106.42      2.90 o 
  -2  -6  10       19.20       18.10      1.60 o 
  -1  -6  10       26.45       28.94      1.81 o 
   0  -6  10      104.25      120.62      2.98 o 
   1  -6  10       18.45       16.39      1.20 o 
  -3  -5  10       26.41       35.37      1.89 o 
  -2  -5  10       67.04       67.70      2.20 o 
  -1  -5  10       33.75       35.43      1.88 o 
   0  -5  10      256.78      226.59     49.99 o 
   1  -5  10      267.67      287.66      3.99 o 
   2  -5  10      228.02      235.23      3.76 o 
  -3  -4  10       97.93      109.08      2.67 o 
  -2  -4  10      119.00      119.48      2.65 o 
  -1  -4  10      752.55      815.14      8.06 o 
   0  -4  10      959.46     1009.07      8.10 o 
   1  -4  10      264.50      280.34      3.44 o 
   2  -4  10       54.78       54.84      2.05 o 
   3  -4  10       37.72       41.04      1.91 o 
  -4  -3  10      137.38      143.22      3.24 o 
  -3  -3  10       30.74       34.13      1.60 o 
  -2  -3  10      387.02      400.05      5.79 o 
  -1  -3  10      511.37      539.95      6.02 o 
   0  -3  10       82.80       87.49      1.32 o 
   1  -3  10      115.25      121.58      2.12 o 
   2  -3  10      187.16      193.99      2.94 o 
   3  -3  10        0.05        0.74      0.99 o 
  -4  -2  10        5.46        6.17      0.89 o 
  -3  -2  10      542.17      542.75      5.12 o 
  -2  -2  10       38.75       44.80      1.57 o 
  -1  -2  10        0.16       -0.35      0.51 o 
   0  -2  10       78.40       94.58      1.20 o 
   1  -2  10       91.84       95.61      1.28 o 
   2  -2  10        0.19       -0.95      0.95 o 
   3  -2  10       25.73       24.69      1.64 o 
   4  -2  10      157.79      150.84      3.19 o 
  -4  -1  10       72.79       74.40      2.34 o 
  -3  -1  10        9.40       10.97      0.96 o 
  -2  -1  10       30.18       28.63      1.37 o 
  -1  -1  10        5.08        8.60      0.49 o 
   0  -1  10       69.82       88.98      2.82 o 
   1  -1  10      397.92      380.91      2.54 o 
   2  -1  10      115.70      115.14      2.11 o 
   3  -1  10        6.20        7.07      0.92 o 
   4  -1  10       18.96       17.62      1.42 o 
  -4   0  10        0.95        1.03      0.70 o 
  -3   0  10       21.88       24.79      1.49 o 
  -2   0  10      144.94      135.36      2.21 o 
  -1   0  10       79.75       74.97      2.58 o 
   0   0  10       26.67       36.65    237.62 o 
   1   0  10      196.86      188.23      3.07 o 
   2   0  10        7.88        9.48      0.72 o 
   3   0  10       21.28       20.41      1.30 o 
   4   0  10       31.90       31.65      2.04 o 
  -4   1  10       37.77       43.02      1.85 o 
  -3   1  10        2.61        2.96      0.87 o 
  -2   1  10      224.71      223.19      2.78 o 
  -1   1  10      114.72      117.67      1.28 o 
   0   1  10        9.12        9.99      0.56 o 
   1   1  10       66.45       58.57      3.06 o 
   2   1  10      356.24      324.46      3.23 o 
   3   1  10       42.98       41.75      1.70 o 
   4   1  10       36.31       33.88      2.16 o 
  -4   2  10       32.13       32.74      1.80 o 
  -3   2  10       29.75       29.30      1.64 o 
  -2   2  10       10.48       10.40      0.77 o 
  -1   2  10      242.75      223.62      2.71 o 
   0   2  10      406.15      425.02      6.00 o 
   1   2  10      104.97      115.37      1.30 o 
   2   2  10      357.50      347.65      3.44 o 
   3   2  10        8.28        7.00      0.91 o 
   4   2  10      182.63      173.56      3.51 o 
  -3   3  10        9.68       11.04      0.83 o 
  -2   3  10      215.20      209.71      3.02 o 
  -1   3  10      392.38      389.80      5.02 o 
   0   3  10       12.70       12.49      0.72 o 
   1   3  10       99.48      106.59      1.89 o 
   2   3  10      190.07      197.23      2.74 o 
   3   3  10       56.99       57.05      2.06 o 
   4   3  10       59.50       57.31      2.13 o 
  -3   4  10       35.33       38.50      1.80 o 
  -2   4  10        1.62        1.81      1.31 o 
  -1   4  10        0.61        0.21      0.79 o 
   0   4  10      191.73      208.96     14.56 o 
   1   4  10       85.75       86.10      1.90 o 
   2   4  10       25.48       23.20      1.25 o 
   3   4  10       77.96       80.54      2.20 o 
   4   4  10       12.80       13.09      1.00 o 
  -3   5  10        4.42        6.01      0.84 o 
  -2   5  10       15.99       14.54      1.38 o 
  -1   5  10       59.44       58.87      2.08 o 
   0   5  10       74.12       74.24      1.50 o 
   1   5  10       15.20       16.88      1.49 o 
   2   5  10        0.00       -0.41      1.29 o 
   3   5  10        1.73        1.65      0.89 o 
  -2   6  10       28.48       26.41      1.77 o 
  -1   6  10        9.64       11.17      0.92 o 
   0   6  10       61.40       67.15      1.54 o 
   1   6  10       58.06       55.36      2.00 o 
   2   6  10      138.01      143.75      3.13 o 
   0   7  10       42.73       43.03      3.41 o 
   1   7  10      125.55      139.43      3.27 o 
  -1  -6  11       48.03       38.08      2.00 o 
   0  -6  11       60.03       59.31     14.51 o 
   1  -6  11      146.51      152.82      3.34 o 
  -2  -5  11      137.95      149.63      3.12 o 
  -1  -5  11      102.12       98.83      2.45 o 
   0  -5  11      309.39      294.22     38.66 o 
   1  -5  11      451.19      489.04      5.11 o 
   2  -5  11      104.33      111.61      2.73 o 
  -3  -4  11      192.71      209.30      3.61 o 
  -2  -4  11        0.02        0.49      1.25 o 
  -1  -4  11      199.25      216.02      3.12 o 
   0  -4  11      220.09      236.99      6.82 o 
   1  -4  11       17.61       17.25      1.58 o 
   2  -4  11       25.59       28.35      1.72 o 
   3  -4  11       31.64       28.07      1.73 o 
  -3  -3  11        0.05        0.50      0.70 o 
  -2  -3  11      277.50      282.46      3.60 o 
  -1  -3  11       40.13       44.21      1.51 o 
   0  -3  11        1.00        2.44      1.25 o 
   1  -3  11        0.39        0.63      0.74 o 
   2  -3  11        0.73        1.69      0.87 o 
   3  -3  11        0.13        0.80      0.99 o 
  -4  -2  11        6.01        3.42      0.91 o 
  -3  -2  11      114.61      112.41      2.66 o 
  -2  -2  11        0.21        1.80      0.72 o 
  -1  -2  11        0.04       -0.21      0.64 o 
   0  -2  11       43.34       37.67      0.92 o 
   1  -2  11       14.89       15.92      0.96 o 
   2  -2  11      181.69      177.89      2.75 o 
   3  -2  11       68.36       64.80      2.17 o 
   4  -2  11        0.40        1.27      0.82 o 
  -4  -1  11        2.09        0.79      1.17 o 
  -3  -1  11       18.54       17.39      1.52 o 
  -2  -1  11      133.33      136.36      2.35 o 
  -1  -1  11      215.64      216.42      1.78 o 
   0  -1  11      105.48      103.97      1.30 o 
   1  -1  11       65.66       60.38      1.09 o 
   2  -1  11      169.61      172.33      2.57 o 
   3  -1  11        5.08        4.22      0.92 o 
   4  -1  11        6.63        8.14      0.90 o 
  -4   0  11        0.27        0.68      1.04 o 
  -3   0  11       50.35       50.49      1.98 o 
  -2   0  11       13.09       12.94      1.09 o 
  -1   0  11      440.78      434.33      7.00 o 
   0   0  11      254.67      206.03     42.22 o 
   1   0  11       26.18       23.93      0.77 o 
   2   0  11       22.95       23.13      1.17 o 
   3   0  11      270.68      267.36      3.53 o 
   4   0  11       26.26       26.46      1.64 o 
  -4   1  11       27.80       27.16      1.62 o 
  -3   1  11       99.55       95.94      2.40 o 
  -2   1  11       98.25       93.10      1.98 o 
  -1   1  11       23.72       21.67      1.47 o 
   0   1  11      235.48      235.34      7.14 o 
   1   1  11      452.14      457.26     24.60 o 
   2   1  11      101.70       93.76      1.95 o 
   3   1  11      178.62      176.32      2.98 o 
   4   1  11        1.10        2.27      1.11 o 
  -4   2  11       17.57       20.06      1.54 o 
  -3   2  11        2.25        2.51      0.95 o 
  -2   2  11       11.10        9.19      0.83 o 
  -1   2  11      252.57      254.45      2.78 o 
   0   2  11      675.30      635.10     23.79 o 
   1   2  11        1.69        0.61      0.43 o 
   2   2  11       24.27       25.05      1.33 o 
   3   2  11       75.08       80.32      2.18 o 
   4   2  11       14.17       15.84      1.51 o 
  -3   3  11      191.96      187.23      3.23 o 
  -2   3  11       66.51       68.09      1.95 o 
  -1   3  11        0.04       -0.55      0.78 o 
   0   3  11        8.97        8.43      0.48 o 
   1   3  11       58.70       52.91      1.45 o 
   2   3  11       71.73       69.54      1.78 o 
   3   3  11       22.11       19.01      1.68 o 
   4   3  11       94.50       89.11      2.62 o 
  -3   4  11       66.78       65.63      2.23 o 
  -2   4  11        0.63        1.12      1.31 o 
  -1   4  11        0.24        0.11      0.76 o 
   0   4  11       90.56       81.21     22.16 o 
   1   4  11      174.40      170.83      2.65 o 
   2   4  11       40.70       48.14      1.85 o 
   3   4  11       12.03       13.70      1.24 o 
  -2   5  11       55.97       55.24      2.05 o 
  -1   5  11      123.89      122.54      2.74 o 
   0   5  11       30.58       32.65      1.20 o 
   1   5  11      135.13      138.11      2.79 o 
   2   5  11       52.06       52.23      1.82 o 
   3   5  11      118.48      130.01      2.99 o 
  -2   6  11       45.57       46.88      2.10 o 
  -1   6  11        0.05        0.97      1.10 o 
   0   6  11       33.58       36.78      1.28 o 
   1   6  11       47.09       44.75      1.89 o 
   2   6  11      198.02      220.90      3.78 o 
   0   7  11       78.23       86.46      1.92 o 
   1   7  11       96.96      108.96      3.04 o 
  -1  -6  12      103.81       96.26      2.82 o 
   0  -6  12       52.23       49.95     19.31 o 
   1  -6  12       80.84       92.04      2.78 o 
  -2  -5  12      177.55      178.46      3.44 o 
  -1  -5  12       12.49       11.65      0.97 o 
   0  -5  12       39.51       45.14      1.38 o 
   1  -5  12       46.78       53.10      2.04 o 
   2  -5  12        2.78        6.08      0.87 o 
  -3  -4  12       27.62       25.96      1.70 o 
  -2  -4  12       11.69       11.22      0.88 o 
  -1  -4  12       56.61       53.49      2.01 o 
   0  -4  12       40.96       42.22      2.96 o 
   1  -4  12        0.08       -1.31      1.31 o 
   2  -4  12       21.48       22.83      1.46 o 
   3  -4  12        5.40        4.54      0.88 o 
  -3  -3  12        3.12        3.86      0.79 o 
  -2  -3  12      137.11      142.34      2.79 o 
  -1  -3  12       18.46       19.92      1.19 o 
   0  -3  12       22.37       25.13      0.95 o 
   1  -3  12       70.18       66.75      1.76 o 
   2  -3  12        0.77        0.69      1.25 o 
   3  -3  12       66.45       75.62      2.21 o 
  -4  -2  12      123.55      125.14      3.02 o 
  -3  -2  12        8.38        8.40      0.83 o 
  -2  -2  12       63.53       66.27      1.90 o 
  -1  -2  12      189.95      214.30      2.72 o 
   0  -2  12      175.87      183.02      1.76 o 
   1  -2  12       79.76       83.79      1.78 o 
   2  -2  12       55.72       51.52      1.76 o 
   3  -2  12       92.27       97.32      2.39 o 
   4  -2  12       15.03       17.88      1.49 o 
  -4  -1  12       28.17       28.34      1.71 o 
  -3  -1  12        3.23        3.85      0.94 o 
  -2  -1  12       46.30       50.80      1.71 o 
  -1  -1  12       21.75       26.89      1.16 o 
   0  -1  12      443.60      420.54      4.80 o 
   1  -1  12      205.32      200.56      2.50 o 
   2  -1  12       23.02       22.31      1.35 o 
   3  -1  12        0.75       -0.26      1.32 o 
   4  -1  12      149.44      143.36      3.16 o 
  -4   0  12        0.02        0.82      1.04 o 
  -3   0  12       54.43       55.46      1.99 o 
  -2   0  12      189.09      188.11      2.72 o 
  -1   0  12      138.80      131.60      1.86 o 
   0   0  12       37.72     -268.70    309.43 o 
   1   0  12      103.33      105.50      1.31 o 
   2   0  12      222.17      223.46      2.91 o 
   3   0  12       72.14       76.46      2.23 o 
   4   0  12       63.38       64.48      2.15 o 
  -4   1  12       74.82       76.31      2.43 o 
  -3   1  12       30.38       29.14      1.73 o 
  -2   1  12        0.52        0.71      0.95 o 
  -1   1  12        2.13        1.95      0.77 o 
   0   1  12      113.54      113.22      4.68 o 
   1   1  12      649.01      586.04     26.21 o 
   2   1  12        2.95        1.57      0.71 o 
   3   1  12        0.78        2.12      0.89 o 
   4   1  12       11.76       14.51      1.40 o 
  -3   2  12        0.97        0.38      0.89 o 
  -2   2  12      233.71      232.95      3.12 o 
  -1   2  12       70.24       64.58      1.85 o 
   0   2  12       37.48       31.91      0.85 o 
   1   2  12       60.76       62.38      1.52 o 
   2   2  12        0.26       -0.06      1.02 o 
   3   2  12       58.67       56.65      2.01 o 
   4   2  12       19.52       17.80      1.47 o 
  -3   3  12        1.00        1.09      1.22 o 
  -2   3  12      365.57      348.29      4.05 o 
  -1   3  12        7.90       13.50      0.95 o 
   0   3  12       11.30       16.35      0.98 o 
   1   3  12      111.00      105.20      2.03 o 
   2   3  12      274.18      276.84      3.37 o 
   3   3  12       50.42       53.52      1.89 o 
   4   3  12       20.23       20.17      1.63 o 
  -3   4  12       62.23       61.93      2.30 o 
  -2   4  12       36.92       39.75      1.64 o 
  -1   4  12      100.25       99.95      2.18 o 
   0   4  12      293.30      284.60      7.02 o 
   1   4  12       53.19       66.36      1.79 o 
   2   4  12      150.52      148.87      2.83 o 
   3   4  12       29.89       28.67      1.53 o 
  -2   5  12      206.97      212.19      3.57 o 
  -1   5  12      120.78      124.30      2.70 o 
   0   5  12        0.96        0.18      0.72 o 
   1   5  12       21.82       22.79      1.69 o 
   2   5  12       26.13       21.81      1.46 o 
   3   5  12      214.51      236.75      3.94 o 
  -1   6  12        0.83        1.81      1.26 o 
   0   6  12       45.25       48.45      1.45 o 
   1   6  12      120.59      133.39      2.98 o 
   2   6  12      143.71      157.73      3.39 o 
  -1  -6  13      117.55       94.99      2.92 o 
   0  -6  13       13.20       12.01      4.36 o 
  -2  -5  13        6.23        6.22      0.94 o 
  -1  -5  13       37.14       38.22      1.75 o 
   0  -5  13        0.76        1.01      0.85 o 
   1  -5  13       33.73       37.48      1.88 o 
   2  -5  13        1.61        2.91      0.89 o 
  -3  -4  13        0.50        1.60      1.19 o 
  -2  -4  13       14.82       17.46      1.42 o 
  -1  -4  13      113.47      119.01      2.64 o 
   0  -4  13       58.39       59.94      4.10 o 
   1  -4  13       26.52       30.66      1.78 o 
   2  -4  13       43.05       39.51      1.79 o 
   3  -4  13        0.06       -0.35      1.11 o 
  -3  -3  13      130.94      134.39      2.96 o 
  -2  -3  13       38.05       41.72      1.93 o 
  -1  -3  13       86.12       93.49      2.08 o 
   0  -3  13      109.89      115.02      1.61 o 
   1  -3  13       67.60       70.49      1.87 o 
   2  -3  13       28.72       32.40      1.69 o 
   3  -3  13       23.61       26.38      1.60 o 
  -3  -2  13       87.72       93.00      2.40 o 
  -2  -2  13       13.98       15.44      1.46 o 
  -1  -2  13       17.55       22.60      1.11 o 
   0  -2  13       10.97       13.38      1.19 o 
   1  -2  13      236.01      237.44      2.96 o 
   2  -2  13      111.48      110.48      2.36 o 
   3  -2  13       18.21       16.06      1.41 o 
  -4  -1  13        0.86       -0.18      1.07 o 
  -3  -1  13        2.82        2.37      0.68 o 
  -2  -1  13       55.56       51.87      1.80 o 
  -1  -1  13      201.14      214.41      2.70 o 
   0  -1  13      103.76       89.00      2.90 o 
   1  -1  13       58.68       54.64      1.55 o 
   2  -1  13       15.98       14.22      1.27 o 
   3  -1  13       57.27       63.83      2.14 o 
   4  -1  13       47.29       51.66      2.19 o 
  -4   0  13        1.56        1.46      1.15 o 
  -3   0  13      126.96      133.93      2.68 o 
  -2   0  13       33.37       35.41      1.55 o 
  -1   0  13        9.74        6.30      0.61 o 
   0   0  13        3.90      -10.23     10.23 o 
   1   0  13        5.47        3.25      0.59 o 
   2   0  13      420.38      392.48      3.94 o 
   3   0  13       14.45       13.91      1.06 o 
   4   0  13       11.93       13.01      1.00 o 
  -3   1  13       82.84       78.17      2.17 o 
  -2   1  13       26.26       24.33      1.40 o 
  -1   1  13      207.39      201.86      2.60 o 
   0   1  13       51.70       15.58     55.49 o 
   1   1  13      254.97      231.46      2.77 o 
   2   1  13       79.77       76.17      1.92 o 
   3   1  13       11.00       11.73      1.03 o 
   4   1  13       45.19       46.42      1.97 o 
  -3   2  13       54.72       57.02      2.00 o 
  -2   2  13        7.10        0.53      1.52 o 
  -1   2  13     1191.29     1209.56     12.82 o 
   0   2  13       42.62       44.10      1.05 o 
   1   2  13       13.35       17.69      0.99 o 
   2   2  13       97.33       92.14      2.15 o 
   3   2  13      265.38      256.18      3.73 o 
   4   2  13       26.94       27.29      1.68 o 
  -3   3  13      378.37      373.15      4.72 o 
  -2   3  13      191.98      185.34      3.23 o 
  -1   3  13      129.11      128.67      2.33 o 
   0   3  13      129.68      132.79      5.41 o 
   1   3  13      405.00      386.17      3.80 o 
   2   3  13       40.66       48.92      1.82 o 
   3   3  13       95.45       93.93      2.37 o 
  -3   4  13      330.22      338.16      4.70 o 
  -2   4  13        3.44        3.68      0.73 o 
  -1   4  13      297.20      284.59      3.72 o 
   0   4  13      195.39      200.83      5.44 o 
   1   4  13        6.45        4.45      0.86 o 
   2   4  13        2.61        5.21      0.92 o 
   3   4  13        3.46        3.88      0.76 o 
  -2   5  13       42.75       43.43      1.96 o 
  -1   5  13       46.20       39.54      1.80 o 
   0   5  13       17.22       14.68      0.77 o 
   1   5  13       20.56       23.36      1.46 o 
   2   5  13      122.45      139.33      2.92 o 
   3   5  13      141.26      156.35      3.39 o 
  -1   6  13        1.31        1.37      1.29 o 
   0   6  13       84.76       85.96      5.18 o 
   1   6  13      257.23      301.02      4.34 o 
   2   6  13       67.49       86.94      2.63 o 
  -2  -5  14        8.51        8.92      1.07 o 
  -1  -5  14        9.48        7.39      1.04 o 
   0  -5  14       55.98       61.36      1.58 o 
   1  -5  14       58.07       65.61      2.28 o 
   2  -5  14       10.28       12.02      1.07 o 
  -2  -4  14       95.04      105.21      2.68 o 
  -1  -4  14       37.83       42.09      1.82 o 
   0  -4  14       63.44       65.68      5.91 o 
   1  -4  14       41.21       43.38      1.79 o 
   2  -4  14       10.50       12.58      0.96 o 
  -3  -3  14       24.43       27.87      1.63 o 
  -2  -3  14      141.55      146.17      2.82 o 
  -1  -3  14       16.34       15.78      1.41 o 
   0  -3  14        0.00       -0.69      0.69 o 
   1  -3  14        0.81        3.26      0.88 o 
   2  -3  14       77.77       80.64      2.18 o 
   3  -3  14       59.54       63.07      2.17 o 
  -3  -2  14        1.49        3.18      0.76 o 
  -2  -2  14       19.07       17.91      1.54 o 
  -1  -2  14       28.10       27.97      1.26 o 
   0  -2  14      111.18      121.70      1.61 o 
   1  -2  14       66.53       65.09      1.75 o 
   2  -2  14       75.29       72.46      2.12 o 
   3  -2  14        0.19        0.88      0.99 o 
  -3  -1  14        0.98        1.00      0.88 o 
  -2  -1  14      128.68      130.13      2.54 o 
  -1  -1  14       30.70       35.83      1.45 o 
   0  -1  14       88.23       73.05      1.35 o 
   1  -1  14       15.00       13.71      1.03 o 
   2  -1  14       11.63       13.10      1.28 o 
   3  -1  14      235.47      246.37      3.65 o 
  -3   0  14        3.83        3.11      0.75 o 
  -2   0  14      276.94      254.10      3.36 o 
  -1   0  14      101.39      104.08      1.99 o 
   0   0  14      122.97      109.23     11.56 o 
   1   0  14       34.97       19.78      1.77 o 
   2   0  14      492.04      466.33      4.41 o 
   3   0  14       35.79       37.75      1.89 o 
   4   0  14       14.81       16.87      1.41 o 
  -3   1  14       20.48       20.67      1.35 o 
  -2   1  14       75.04       73.36      2.03 o 
  -1   1  14       12.70       -1.76      1.76 o 
   0   1  14     2196.93     2112.81    153.27 o 
   1   1  14       44.05       42.25      1.53 o 
   2   1  14        0.22       -0.41      1.08 o 
   3   1  14       49.25       49.20      1.99 o 
   4   1  14      163.04      165.24      3.35 o 
  -3   2  14       12.75       12.36      1.00 o 
  -2   2  14      797.90      765.75      8.32 o 
  -1   2  14      329.61      331.12      3.71 o 
   0   2  14      324.90      308.53      2.71 o 
   1   2  14       85.28       90.01      1.90 o 
   2   2  14      308.46      277.33      3.51 o 
   3   2  14        9.76       13.77      1.23 o 
   4   2  14       41.56       39.77      1.92 o 
  -3   3  14      240.50      235.42      3.89 o 
  -2   3  14      640.94      646.39      5.70 o 
  -1   3  14        0.43        0.71      0.84 o 
   0   3  14      243.65      230.03      7.53 o 
   1   3  14      173.26      183.02      2.76 o 
   2   3  14        8.07        3.71      0.89 o 
   3   3  14        6.09        4.19      0.74 o 
  -2   4  14       35.14       35.64      1.72 o 
  -1   4  14       41.31       41.70      1.93 o 
   0   4  14       33.14       19.91      1.31 o 
   1   4  14       78.67       66.41      2.08 o 
   2   4  14        1.05        0.71      1.01 o 
   3   4  14       85.03       88.30      2.57 o 
  -2   5  14        0.20        0.39      1.22 o 
  -1   5  14       17.51       16.69      1.43 o 
   0   5  14       13.66        8.19      0.66 o 
   1   5  14       88.18       90.39      2.41 o 
   2   5  14      253.51      283.16      4.10 o 
  -1   6  14       63.54       68.40      2.38 o 
   0   6  14       73.53       75.28      2.39 o 
   1   6  14        5.15        2.95      1.00 o 
   2   6  14       13.66       12.96      1.10 o 
  -1  -5  15       41.03       41.33      2.03 o 
   0  -5  15       10.36        8.63      2.59 o 
   1  -5  15       35.88       39.35      2.08 o 
  -2  -4  15        1.45        1.96      0.82 o 
  -1  -4  15      148.66      152.62      3.08 o 
   0  -4  15        3.09        3.01      1.12 o 
   1  -4  15        9.62        9.58      0.94 o 
   2  -4  15        0.40        1.35      1.21 o 
  -3  -3  15       11.56        8.71      1.06 o 
  -2  -3  15       27.76       37.13      1.70 o 
  -1  -3  15       42.38       38.32      1.86 o 
   0  -3  15        8.39        7.83      1.68 o 
   1  -3  15       32.18       37.44      1.81 o 
   2  -3  15       41.50       44.92      1.83 o 
   3  -3  15       67.47       75.24      2.41 o 
  -3  -2  15        0.46       -1.17      1.17 o 
  -2  -2  15        0.61       -0.10      1.32 o 
  -1  -2  15       77.66       85.44      2.04 o 
   0  -2  15       27.13       31.57      1.59 o 
   1  -2  15      192.18      187.99      2.87 o 
   2  -2  15       11.62        9.50      1.07 o 
   3  -2  15       35.97       37.29      1.79 o 
  -3  -1  15       54.27       55.59      1.96 o 
  -2  -1  15        4.19       -1.39      1.39 o 
  -1  -1  15      556.51      513.09      6.24 o 
   0  -1  15      140.08      136.84      1.75 o 
   1  -1  15       49.36       47.42      1.56 o 
   2  -1  15       20.89       19.30      1.72 o 
   3  -1  15      495.80      512.20      5.30 o 
  -3   0  15      248.67      245.85      3.75 o 
  -2   0  15       49.61       41.82      1.83 o 
  -1   0  15       92.83       88.11      1.95 o 
   0   0  15        6.45      -17.16     17.16 o 
   1   0  15     2123.53     2024.67     17.00 o 
   2   0  15       12.62       12.66      1.06 o 
   3   0  15        7.61        6.95      0.77 o 
  -3   1  15       45.60       44.74      1.87 o 
  -2   1  15       54.12       49.15      1.99 o 
  -1   1  15     1058.14     1042.85     12.44 o 
   0   1  15      289.43      147.20    178.90 o 
   1   1  15      426.78      357.43      3.65 o 
   2   1  15       15.03       13.44      0.95 o 
   3   1  15      123.33      125.60      2.71 o 
  -3   2  15      199.72      184.39      3.44 o 
  -2   2  15      242.09      240.92      3.64 o 
  -1   2  15      847.28      874.00      8.29 o 
   0   2  15        8.15        6.16      1.68 o 
   1   2  15       79.51       68.64      1.79 o 
   2   2  15       86.16       94.60      2.33 o 
   3   2  15        1.69        0.60      1.01 o 
  -3   3  15       58.45       54.89      2.17 o 
  -2   3  15       29.76       29.46      1.61 o 
  -1   3  15       15.43       12.16      1.02 o 
   0   3  15       19.52       21.36      0.95 o 
   1   3  15        2.98        0.12      0.78 o 
   2   3  15      165.73      142.25      2.78 o 
   3   3  15        3.56        3.67      0.76 o 
  -2   4  15        2.99        3.74      0.80 o 
  -1   4  15       39.05       37.44      1.95 o 
   0   4  15       82.92       72.39      1.82 o 
   1   4  15       36.09       27.66      1.73 o 
   2   4  15       62.75       56.73      2.02 o 
   3   4  15      182.83      187.45      3.58 o 
  -2   5  15       49.42       53.39      2.17 o 
  -1   5  15        9.00        7.37      0.96 o 
   0   5  15       73.64       72.42      1.60 o 
   1   5  15       77.85       72.22      2.30 o 
   2   5  15       30.33       26.89      1.76 o 
   0   6  15      119.29      119.91      2.14 o 
   1   6  15        8.97        9.89      1.08 o 
  -1  -5  16        5.95        4.85      1.06 o 
   0  -5  16      119.52      102.92     28.48 o 
   1  -5  16        0.98        3.02      0.96 o 
  -2  -4  16       16.79       15.23      1.20 o 
  -1  -4  16       88.62      103.90      2.66 o 
   0  -4  16       41.39       39.46      1.29 o 
   1  -4  16        2.62        2.05      0.84 o 
   2  -4  16        2.96        5.69      0.89 o 
  -2  -3  16        3.12        2.09      0.76 o 
  -1  -3  16        1.22       -0.97      1.32 o 
   0  -3  16       27.67       32.53      1.24 o 
   1  -3  16       16.29       19.80      1.70 o 
   2  -3  16      205.34      217.37      3.61 o 
  -3  -2  16       42.18       46.22      2.00 o 
  -2  -2  16       37.88       38.15      1.68 o 
  -1  -2  16        2.35       -1.29      1.29 o 
   0  -2  16      627.80      574.02      8.31 o 
   1  -2  16      104.96      102.83      2.48 o 
   2  -2  16       17.16       19.81      1.32 o 
   3  -2  16        8.47        9.77      1.04 o 
  -3  -1  16       15.53       16.84      1.51 o 
  -2  -1  16      404.12      381.45      4.38 o 
  -1  -1  16       64.31       57.02      1.81 o 
   0  -1  16       83.26       66.32      4.19 o 
   1  -1  16        0.81       -1.04      1.04 o 
   2  -1  16     1242.42     1232.79     10.74 o 
   3  -1  16        0.05       -1.39      1.39 o 
  -3   0  16       97.09       85.63      2.49 o 
  -2   0  16       41.77       32.05      1.72 o 
  -1   0  16       98.69      102.33      2.18 o 
   0   0  16      780.51      697.32     39.22 o 
   1   0  16      129.67       88.83      3.29 o 
   2   0  16      288.59      286.25      3.75 o 
   3   0  16        1.36        1.29      1.00 o 
  -3   1  16       94.53       99.54      2.57 o 
  -2   1  16      204.21      190.93      3.27 o 
  -1   1  16      137.18      145.32      2.81 o 
   0   1  16      604.73      552.00     28.35 o 
   1   1  16       48.47       36.98      1.63 o 
   2   1  16        1.45        0.13      1.22 o 
   3   1  16       28.42       31.40      1.60 o 
  -3   2  16        0.08       -0.69      1.15 o 
  -2   2  16        3.55        3.30      0.75 o 
  -1   2  16        0.10       -1.36      1.36 o 
   0   2  16        0.85        0.07      0.67 o 
   1   2  16        4.26        4.89      0.71 o 
   2   2  16       14.95       21.44      1.61 o 
   3   2  16      187.08      169.13      3.19 o 
  -3   3  16       23.83       24.97      1.66 o 
  -2   3  16       14.46       14.26      1.25 o 
  -1   3  16        0.49       -1.34      1.34 o 
   0   3  16      173.39      175.18      3.30 o 
   1   3  16      165.40      151.29      2.79 o 
   2   3  16       44.27       41.13      1.68 o 
   3   3  16       29.65       25.72      1.61 o 
  -2   4  16      100.71      100.20      2.74 o 
  -1   4  16      147.91      146.82      2.95 o 
   0   4  16       10.26        9.98      1.56 o 
   1   4  16       56.66       56.28      1.96 o 
   2   4  16       62.97       59.18      2.14 o 
   3   4  16       48.23       43.67      2.06 o 
  -1   5  16        0.01        0.35      1.31 o 
   0   5  16      106.39      107.56      1.90 o 
   1   5  16      192.63      194.25      3.45 o 
   2   5  16       36.87       41.81      2.04 o 
   0   6  16       46.76       53.24      1.67 o 
   1   6  16        5.23        6.97      1.08 o 
   0  -5  17      121.48      115.17     30.13 o 
  -2  -4  17      306.15      351.39      4.87 o 
  -1  -4  17        2.91        0.92      1.36 o 
   0  -4  17        2.39        1.77      0.65 o 
   1  -4  17        4.13        7.94      0.96 o 
   2  -4  17        4.61        7.78      1.03 o 
  -2  -3  17       49.49       58.96      2.19 o 
  -1  -3  17       15.63       15.18      1.47 o 
   0  -3  17        1.18       -1.45      1.45 o 
   1  -3  17      429.75      436.78      4.81 o 
   2  -3  17       59.55       65.20      2.32 o 
  -3  -2  17        0.53        0.61      1.10 o 
  -2  -2  17       23.42       28.67      1.54 o 
  -1  -2  17      383.88      372.07      4.32 o 
   0  -2  17       56.67       47.32      3.96 o 
   1  -2  17       45.53       42.53      1.91 o 
   2  -2  17        0.03        0.50      0.93 o 
   3  -2  17      495.58      499.20      5.69 o 
  -3  -1  17       39.84       35.44      1.85 o 
  -2  -1  17       94.19       87.42      2.35 o 
  -1  -1  17       13.84        8.46      0.99 o 
   0  -1  17       88.26       84.44      2.92 o 
   1  -1  17      306.54      292.33      3.76 o 
   2  -1  17       33.00       29.06      2.49 o 
   3  -1  17      113.54      115.51      2.83 o 
  -3   0  17        0.21       -1.14      1.14 o 
  -2   0  17       78.18       80.15      2.15 o 
  -1   0  17      123.24      120.46      2.55 o 
   0   0  17       40.88     -487.64    800.58 o 
   1   0  17      165.64      150.46      2.91 o 
   2   0  17       83.41       78.41      2.36 o 
   3   0  17       11.30       10.43      0.88 o 
  -3   1  17       40.50       44.80      1.95 o 
  -2   1  17        6.79        3.26      0.94 o 
  -1   1  17       55.14       55.46      1.96 o 
   0   1  17       37.73      -34.34     37.53 o 
   1   1  17        0.58        1.24      0.83 o 
   2   1  17        0.44        0.81      1.27 o 
   3   1  17       53.49       57.23      2.15 o 
  -3   2  17       83.51       79.88      2.52 o 
  -2   2  17        0.00       -1.05      1.05 o 
  -1   2  17        6.28        6.27      0.98 o 
   0   2  17        0.11       -0.89      0.89 o 
   1   2  17      301.94      293.88      3.74 o 
   2   2  17      167.37      156.98      3.05 o 
   3   2  17       33.20       28.91      1.77 o 
  -2   3  17        7.51       10.33      0.91 o 
  -1   3  17      175.23      174.00      3.19 o 
   0   3  17      236.28      235.42      2.47 o 
   1   3  17        9.95       10.37      1.03 o 
   2   3  17       22.11       21.62      1.44 o 
   3   3  17       34.63       32.66      1.77 o 
  -2   4  17       57.65       58.27      2.32 o 
  -1   4  17        0.01       -0.52      1.13 o 
   0   4  17        4.64        4.87      0.61 o 
   1   4  17      100.15      102.00      2.52 o 
   2   4  17      189.69      192.51      3.49 o 
  -1   5  17       93.73      100.02      2.84 o 
   0   5  17       71.12       67.03      4.28 o 
   1   5  17       73.04       81.49      2.58 o 
   2   5  17       16.79       20.26      1.62 o 
  -1  -4  18       35.30       34.64      1.92 o 
   0  -4  18        1.81        2.29      0.79 o 
   1  -4  18        1.30       -0.23      1.33 o 
  -2  -3  18        4.99        6.57      0.96 o 
  -1  -3  18       18.29       17.09      1.58 o 
   0  -3  18      220.12      219.01      4.01 o 
   1  -3  18       37.82       41.34      1.99 o 
   2  -3  18       14.00       13.87      1.10 o 
  -2  -2  18       25.66       22.82      1.55 o 
  -1  -2  18       69.20       62.75      2.15 o 
   0  -2  18        0.44       -0.87      1.22 o 
   1  -2  18       41.33       42.74      1.82 o 
   2  -2  18       64.23       65.94      2.17 o 
  -3  -1  18       18.48       17.16      1.67 o 
  -2  -1  18       11.93       13.70      1.28 o 
  -1  -1  18       24.59       25.93      1.71 o 
   0  -1  18       45.33       45.00      1.41 o 
   1  -1  18        7.77       -2.10      2.10 o 
   2  -1  18        4.66        4.49      0.80 o 
   3  -1  18       77.27       72.93      2.44 o 
  -3   0  18        7.45        5.65      0.89 o 
  -2   0  18       39.66       44.48      1.83 o 
  -1   0  18        9.78        1.55      1.62 o 
   0   0  18      234.30      175.86     42.86 o 
   1   0  18      100.71       97.11      2.70 o 
   2   0  18        0.08       -0.73      1.02 o 
   3   0  18        0.08       -1.21      1.21 o 
  -3   1  18       12.73       15.06      1.39 o 
  -2   1  18      212.03      212.43      3.51 o 
  -1   1  18       19.68       22.47      1.64 o 
   0   1  18        0.11      -12.05     12.05 o 
   1   1  18        0.48        0.85      1.35 o 
   2   1  18      252.60      252.57      3.67 o 
   3   1  18       99.63      107.13      2.74 o 
  -2   2  18       10.60       10.07      0.88 o 
  -1   2  18       28.88       33.32      1.80 o 
   0   2  18      163.22      154.74      3.63 o 
   1   2  18      219.42      217.92      3.45 o 
   2   2  18       11.80       14.19      0.99 o 
   3   2  18        1.20        0.76      1.10 o 
  -2   3  18       76.96       78.01      2.44 o 
  -1   3  18       67.50       69.74      2.27 o 
   0   3  18        3.42        4.25      0.74 o 
   1   3  18       26.61       27.56      1.58 o 
   2   3  18       57.59       63.62      2.05 o 
   3   3  18      124.10      121.48      2.97 o 
  -2   4  18       78.14       83.62      2.65 o 
  -1   4  18        1.55        1.85      1.27 o 
   0   4  18       87.52       87.80      1.77 o 
   1   4  18       67.83       64.32      2.16 o 
   2   4  18       79.29       80.45      2.54 o 
  -1   5  18       46.84       45.35      2.16 o 
   0   5  18      105.82       99.17      5.06 o 
   1   5  18       22.41       25.34      1.84 o 
  -1  -4  19       13.91       11.30      1.19 o 
   0  -4  19        6.99        6.91      1.49 o 
   1  -4  19       83.24       86.55      2.80 o 
  -2  -3  19        9.26        7.15      1.03 o 
  -1  -3  19        9.57        8.09      1.05 o 
   0  -3  19       41.22       44.92      3.48 o 
   1  -3  19       17.11       22.22      1.67 o 
   2  -3  19        9.70       10.74      1.09 o 
  -2  -2  19       22.92       23.65      1.72 o 
  -1  -2  19       52.95       52.96      2.02 o 
   0  -2  19        0.04       -0.83      0.83 o 
   1  -2  19       13.28       13.73      0.99 o 
   2  -2  19        1.10        2.70      0.94 o 
  -2  -1  19        0.83        3.15      0.82 o 
  -1  -1  19       34.57       36.01      1.78 o 
   0  -1  19        1.22       -5.29      5.29 o 
   1  -1  19      285.26      295.97      3.99 o 
   2  -1  19      102.50      112.87      2.70 o 
  -2   0  19       60.94       64.44      2.12 o 
  -1   0  19      280.14      296.58      3.92 o 
   0   0  19       37.75     -185.45    187.65 o 
   1   0  19        0.80       -1.67      1.67 o 
   2   0  19        0.53        0.46      1.04 o 
   3   0  19      110.61      114.49      2.97 o 
  -2   1  19       44.40       48.24      2.04 o 
  -1   1  19        2.54        2.13      0.81 o 
   0   1  19       40.25       -2.39      2.39 o 
   1   1  19       70.78       64.72      2.19 o 
   2   1  19      134.84      141.64      3.00 o 
   3   1  19       15.68       17.09      1.64 o 
  -2   2  19        9.90        9.13      1.06 o 
  -1   2  19       76.96       80.07      2.32 o 
   0   2  19       51.95       51.03      1.61 o 
   1   2  19       24.93       24.49      1.63 o 
   2   2  19       57.00       56.23      1.94 o 
   3   2  19       18.86       19.40      1.55 o 
  -2   3  19        1.09       -1.38      1.38 o 
  -1   3  19      195.55      203.01      3.51 o 
   0   3  19       14.92       14.11      1.02 o 
   1   3  19       44.12       43.10      1.85 o 
   2   3  19       52.98       53.85      2.16 o 
  -1   4  19        0.96        1.20      1.29 o 
   0   4  19       54.79       57.36      1.60 o 
   1   4  19      153.32      150.44      3.23 o 
   2   4  19       42.97       52.92      2.24 o 
   0   5  19       42.15       40.51      3.21 o 
  -1  -3  20       26.71       25.91      1.86 o 
   0  -3  20       75.46       74.45      8.29 o 
   1  -3  20        9.52       14.56      1.11 o 
  -2  -2  20      113.81      121.15      3.09 o 
  -1  -2  20       12.00       14.13      1.14 o 
   0  -2  20       22.70       21.87      1.33 o 
   1  -2  20        1.31       -0.85      1.35 o 
   2  -2  20      170.01      185.23      3.58 o 
  -2  -1  20        4.05        3.41      0.96 o 
  -1  -1  20      106.29      113.45      2.75 o 
   0  -1  20      203.63      221.94      2.52 o 
   1  -1  20       27.17       21.92      2.18 o 
   2  -1  20        0.06       -1.31      1.31 o 
  -2   0  20       39.45       46.43      2.01 o 
  -1   0  20       28.15       28.31      1.85 o 
   0   0  20        5.14      -40.76     44.29 o 
   1   0  20       22.50       21.86      1.93 o 
   2   0  20       10.95       11.31      0.97 o 
  -2   1  20        6.67        6.53      0.91 o 
  -1   1  20        0.29       -1.28      1.28 o 
   0   1  20       58.37       38.26     55.08 o 
   1   1  20       33.42       25.23      2.21 o 
   2   1  20       54.45       55.48      2.18 o 
  -2   2  20       47.74       53.84      2.28 o 
  -1   2  20        1.99       -1.32      1.35 o 
   0   2  20      313.21      321.51     18.80 o 
   1   2  20       34.50       37.02      1.78 o 
   2   2  20        7.78        6.75      1.00 o 
  -1   3  20        2.80        0.52      1.52 o 
   0   3  20        4.37        8.69      1.04 o 
   1   3  20       54.78       60.02      2.22 o 
   2   3  20      165.15      165.77      3.36 o 
  -1   4  20       16.53       14.37      1.31 o 
   0   4  20      280.84      313.29     10.22 o 
   1   4  20       50.12       46.13      2.18 o 
   0  -3  21       15.29       16.82      4.09 o 
  -1  -2  21        0.19        0.51      1.34 o 
   0  -2  21       85.15       89.78     11.19 o 
   1  -2  21       91.27      105.70      2.85 o 
  -2  -1  21       21.49       17.81      1.23 o 
  -1  -1  21       37.76       44.96      2.19 o 
   0  -1  21       12.52       -5.20     12.80 o 
   1  -1  21       39.71       36.35      2.39 o 
   2  -1  21        4.24        7.31      0.99 o 
  -2   0  21       13.19       16.41      1.09 o 
  -1   0  21       40.62       39.70      1.95 o 
   0   0  21       11.19      -14.15     14.15 o 
   1   0  21       42.45       42.61      2.22 o 
   2   0  21       20.64       23.21      1.79 o 
  -2   1  21       19.74       23.22      1.80 o 
  -1   1  21       74.45       82.17      2.82 o 
   0   1  21        6.57      -71.49     71.49 o 
   1   1  21      301.12      314.61      4.31 o 
   2   1  21       37.17       42.65      2.02 o 
  -1   2  21      112.10      114.68      2.90 o 
   0   2  21        6.60       -1.33      1.33 o 
   1   2  21       27.85       32.00      1.85 o 
   2   2  21       43.89       45.67      2.25 o 
  -1   3  21        8.31        9.43      1.04 o 
   0   3  21       16.07       14.47      0.90 o 
   1   3  21      331.69      374.22      4.89 o 
   0   4  21        8.28        4.71      1.42 o 
   0  -2  22       40.96       49.48      5.23 o 
   1  -2  22        5.84        5.43      1.09 o 
  -1  -1  22       38.18       42.96      2.16 o 
   0  -1  22       68.77       62.68      5.47 o 
   1  -1  22       34.46        4.85      2.23 o 
  -1   0  22       41.57       56.86      2.32 o 
   0   0  22       86.87       48.82    109.80 o 
   1   0  22       11.25       -1.10      2.04 o 
   2   0  22      168.52      174.21      3.59 o 
  -1   1  22      188.42      218.89      3.88 o 
   0   1  22       71.39       46.42      7.69 o 
   1   1  22        6.95       -2.47      2.47 o 
   2   1  22       54.40       58.56      2.43 o 
  -1   2  22       20.17       15.52      1.39 o 
   0   2  22       37.47       37.82      2.39 o 
   1   2  22        8.47        2.30      1.27 o 
   0   3  22      380.00      434.38      6.52 o 
   1   3  22        3.97       -1.65      1.65 o 
   0  -1  23       37.23       49.27      1.68 o 
   1  -1  23       70.71       47.40      2.73 o 
  -1   0  23       12.58       13.33      1.32 o 
   0   0  23      156.03      150.00     39.37 o 
   1   0  23       19.16       -2.56      2.56 o 
  -1   1  23        2.45        0.01      1.73 o 
   0   1  23       22.42      -56.24     56.24 o 
   1   1  23       71.81       70.45      2.55 o 
   0   2  23        2.31       -4.15      4.15 o 
   1   2  23      254.23      281.22      4.44 o 
                                                 
